# Supplementary material for: Effect of general anesthesia and controlled mechanical ventilation on pulmonary ventilation distribution assessed by electrical impedance tomography in healthy children
Source: PLoS One. 2023 Mar 16;18(3):e0283039. doi: 10.1371/journal.pone.0283039 (PMC10019725; doi:10.1371/journal.pone.0283039)
Supplement: S1 Data — (XLSX) [file pone.0283039.s001.xlsx]

## Sheet: Dados
ID	MOMENTO	PINSP	PEEP	DELTA_PRESSAO	MAP	FR	TEMPO_INSP	FIO2	VC_AJUSTADA	DELTAZ_Sum	DELTAZ_Anterior	DELTAZ_Posterior	PORC_anterior	PORC_posterior
001_cc	1									14.2418	2.98318	11.2586	20.9466	79.0534
001_cc	1									31.4157	7.46361	23.9521	23.7575	76.2424
001_cc	1									34.4623	9.88747	24.5749	28.6907	71.3093
001_cc	1									35.7466	11.7832	23.9634	32.9631	67.0369
001_cc	1									30.8508	12.3405	18.5103	40.0005	59.9995
001_cc	1									17.0662	7.73919	9.32696	45.3482	54.6518
001_cc	1									26.8073	8.26667	18.5406	30.8374	69.1626
001_cc	1									26.8897	10.9106	15.9791	40.5754	59.4246
001_cc	1									37.2836	17.178	20.1056	46.0739	53.9261
001_cc	1									27.6744	6.79047	20.884	24.537	75.463
001_cc	1									40.1832	10.1273	30.0559	25.2028	74.7972
001_cc	1									35.1058	13.3515	21.7542	38.0323	61.9677
001_cc	1									32.2682	10.0816	22.1866	31.2432	68.7568
001_cc	1									28.9344	11.8493	17.0851	40.9522	59.0478
001_cc	1									10.1276	4.47214	5.65547	44.1579	55.8421
001_cc	1									12.9788	3.81551	9.16334	29.3979	70.6021
001_cc	1									24.0741	7.86911	16.2049	32.6871	67.3129
001_cc	1
001_cc	1									18.0748	3.048	15.0268	16.8632	83.1367
001_cc	1									30.5415	11.6836	18.8579	38.2548	61.7452
001_cc	1									19.7445	5.87076	13.8737	29.7337	70.2663
001_cc	1									19.565	5.87219	13.6929	30.0137	69.9863
001_cc	1									21.7335	8.91927	12.8142	41.0392	58.9607
001_cc	1									21.8896	8.20981	13.6798	37.5054	62.4945
001_cc	1									24.3055	5.34454	18.961	21.989	78.011
001_cc	1									31.0511	11.6544	19.3967	37.5329	62.4671
001_cc	1									46.3718	15.1795	31.1923	32.7343	67.2657
001_cc	1									23.7299	11.0579	12.672	46.599	53.401
001_cc	1									13.9559	5.21195	8.744	37.3457	62.6543
001_cc	1									10.2378	2.06168	8.17612	20.1379	79.8621
001_cc	1									19.1676	8.27298	10.8946	43.1613	56.8387
001_cc	1									32.9215	9.37866	23.5428	28.488	71.512
001_cc	1									33.62	8.53274	25.0873	25.3799	74.6201
001_cc	1									13.894	4.41524	9.47875	31.7781	68.2219
001_cc	1									23.9243	6.57538	17.349	27.4841	72.5159
001_cc	1									23.2202	5.00741	18.2128	21.5649	78.4351
001_cc	1									18.4489	8.54448	9.90441	46.3144	53.6857
001_cc	1									26.1941	4.6244	21.5697	17.6543	82.3457
002_cc	1									26.4939	11.3622	15.1317	42.886	57.114
002_cc	1									31.6477	15.025	16.6228	47.4757	52.5244
002_cc	1									57.7929	19.8194	37.9736	34.2938	65.7062
002_cc	1									60.3526	21.2342	39.1184	35.1836	64.8164
002_cc	1									62.9216	20.3055	42.6162	32.271	67.729
002_cc	1									19.2683	11.0902	8.17804	57.5569	42.4431
002_cc	1									64.4927	19.1665	45.3261	29.7189	70.2811
002_cc	1									60.7561	19.3371	41.419	31.8274	68.1726
002_cc	1
002_cc	1									5.96005	2.22238	3.73767	37.2879	62.7121
002_cc	1									26.0347	9.14315	16.8915	35.1191	64.8809
002_cc	1									59.305	11.7539	47.5512	19.8194	80.1806
002_cc	1									10.1493	6.87297	3.27635	67.7185	32.2815
002_cc	1									31.3278	12.9943	18.3336	41.4783	58.5216
002_cc	1									13.5206	4.42422	9.09638	32.7221	67.2779
002_cc	1									52.363	12.9161	39.4469	24.6665	75.3335
002_cc	1									40.314	15.2911	25.0229	37.93	62.07
002_cc	1									53.6924	9.65612	44.0362	17.9842	82.0158
002_cc	1									24.1319	5.73717	18.3948	23.7742	76.2258
002_cc	1									57.5031	15.7239	41.7792	27.3444	72.6556
002_cc	1									7.68535	6.64268	1.04267	86.433	13.5669
002_cc	1									23.2465	9.40956	13.837	40.4773	59.5227
002_cc	1									51.4489	10.9803	40.4686	21.3421	78.6579
002_cc	1									33.0817	10.8526	22.2292	32.8053	67.1947
002_cc	1									59.6423	14.2374	45.405	23.8712	76.1288
002_cc	1									50.7253	22.709	28.0163	44.7685	55.2315
002_cc	1									32.6175	2.87375	29.7437	8.81045	91.1896
002_cc	1
002_cc	1									41.1473	15.2654	25.8819	37.0995	62.9005
002_cc	1									43.4771	7.71082	35.7663	17.7354	82.2646
002_cc	1									44.8801	12.5306	32.3495	27.9202	72.0798
002_cc	1									23.6717	7.0478	16.6239	29.7731	70.2269
002_cc	1									19.4645	5.19066	14.2738	26.6674	73.3326
003_cc	1									29.3256	12.5985	16.7272	42.9606	57.0394
003_cc	1									26.4815	11.4105	15.0709	43.0887	56.9113
003_cc	1									14.2873	8.12713	6.16022	56.8834	43.1166
003_cc	1									119.195	43.1753	76.0193	36.2225	63.7775
003_cc	1									26.5395	13.1475	13.392	49.5394	50.4606
003_cc	1									17.8996	5.83689	12.0627	32.6091	67.3909
003_cc	1									21.5701	7.01821	14.5519	32.5368	67.4632
003_cc	1									26.4247	9.55322	16.8715	36.1526	63.8474
003_cc	1									9.30058	8.75595	0.544633	94.1441	5.8559
003_cc	1									20.9851	4.95761	16.0275	23.6245	76.3756
003_cc	1									7.90501	3.29003	4.61498	41.6196	58.3804
003_cc	1									39.4778	19.0702	20.4076	48.3061	51.6939
003_cc	1									74.9245	32.6529	42.2716	43.5811	56.4189
003_cc	1									23.798	10.5832	13.2148	44.471	55.529
003_cc	1									36.5827	21.4189	15.1638	58.5493	41.4506
003_cc	1									2.02306	2.00784	0.015225	99.2475	0.752571
003_cc	1									74.3377	34.6711	39.6667	46.6399	53.3601
003_cc	1									53.3225	25.4696	27.8529	47.7651	52.2349
003_cc	1									58.1224	28.6806	29.4418	49.3451	50.6549
003_cc	1									79.4606	22.3406	57.12	28.1153	71.8847
003_cc	1									19.3073	3.35263	15.9547	17.3646	82.6354
005_cc	1									22.9329	12.4617	10.4712	54.3398	45.6602
005_cc	1									9.84171	4.93804	4.90367	50.1746	49.8254
005_cc	1									25.1081	13.1913	11.9169	52.5378	47.4622
005_cc	1									15.0749	6.30239	8.77255	41.8071	58.1929
005_cc	1									49.6508	26.6069	23.0439	53.5881	46.4119
005_cc	1									15.7297	9.47573	6.25394	60.2411	39.7589
006_cc	1									36.7743	21.3493	15.4249	58.0551	41.9449
006_cc	1									39.4966	15.8249	23.6717	40.0665	59.9335
007_cc	1									30.2837	8.01013	22.2735	26.4503	73.5497
007_cc	1									35.2308	9.16548	26.0653	26.0155	73.9845
007_cc	1									25.9317	7.71889	18.2128	29.7662	70.2338
007_cc	1									20.7878	4.84752	15.9403	23.319	76.681
007_cc	1									12.0547	2.77347	9.2812	23.0074	76.9926
007_cc	1									1.01028	0.175209	0.835073	17.3426	82.6575
007_cc	1									18.1542	4.61252	13.5417	25.4074	74.5926
007_cc	1									14.3345	2.9975	11.337	20.911	79.089
007_cc	1									13.7675	4.19747	9.57003	30.4882	69.5118
007_cc	1									11.7516	3.47738	8.27425	29.5906	70.4094
007_cc	1									22.9617	6.11418	16.8476	26.6277	73.3723
007_cc	1									7.75498	1.86478	5.8902	24.0463	75.9538
007_cc	1									3.23829	0.118235	3.12005	3.65116	96.3489
007_cc	1									8.73763	1.97976	6.75787	22.6579	77.3421
007_cc	1									9.77217	2.59043	7.18174	26.5082	73.4918
007_cc	1									6.21185	1.53816	4.67369	24.7617	75.2383
007_cc	1									9.14488	1.90157	7.24331	20.7938	79.2062
007_cc	1									4.87678	1.07743	3.79934	22.0931	77.9069
007_cc	1									8.64125	1.70315	6.9381	19.7095	80.2905
007_cc	1									5.8761	1.27773	4.59837	21.7445	78.2555
007_cc	1									6.24859	0.74514	5.50345	11.9249	88.0751
007_cc	1									5.12425	0.844873	4.27938	16.4877	83.5123
007_cc	1									4.04815	0.381547	3.6666	9.42522	90.5748
007_cc	1									6.50307	0.604112	5.89896	9.28965	90.7104
007_cc	1									4.45558	0.341631	4.11395	7.66749	92.3325
007_cc	1									8.44752	1.50441	6.94311	17.8089	82.1911
007_cc	1									7.44374	0.747077	6.69666	10.0363	89.9637
007_cc	1									7.02453	0.746406	6.27813	10.6257	89.3743
007_cc	1									21.5655	5.1176	16.4479	23.7305	76.2695
007_cc	1									16.4062	3.99682	12.4094	24.3616	75.6384
007_cc	1									17.4228	4.41118	13.0117	25.3184	74.6816
007_cc	1									12.9131	2.53453	10.3785	19.6276	80.3724
007_cc	1									8.37548	1.4731	6.90238	17.5883	82.4117
007_cc	1									5.9525	0.906977	5.04552	15.2369	84.7631
007_cc	1									12.5623	3.23599	9.3263	25.7595	74.2405
007_cc	1									13.622	5.71603	7.90593	41.9619	58.0381
007_cc	1									16.8044	3.79876	13.0056	22.6058	77.3943
007_cc	1									20.295	5.21474	15.0803	25.6947	74.3053
007_cc	1									2.61092	0.885143	1.72577	33.9016	66.0984
007_cc	1									6.38931	1.55983	4.82947	24.4132	75.5868
007_cc	1									7.57847	1.33156	6.24691	17.5703	82.4297
007_cc	1									8.76062	1.50746	7.25316	17.2072	82.7928
007_cc	1									10.5915	1.95267	8.63885	18.4362	81.5638
007_cc	1									5.51175	0.432871	5.07887	7.85361	92.1463
007_cc	1									6.52255	0.546037	5.9765	8.37153	91.6284
007_cc	1									11.7924	1.9858	9.80658	16.8397	83.1603
007_cc	1									6.47542	0.736758	5.73866	11.3778	88.6222
007_cc	1									5.65393	0.574857	5.07907	10.1674	89.8325
007_cc	1									8.66831	1.08765	7.58066	12.5474	87.4525
007_cc	1									8.82039	1.30246	7.51793	14.7664	85.2336
007_cc	1									5.50914	0.93493	4.57421	16.9705	83.0294
008_cc	1									31.3921	10.0419	21.3503	31.9885	68.0115
008_cc	1									36.4628	12.1054	24.3574	33.1993	66.8007
008_cc	1									33.3435	10.4916	22.8519	31.4653	68.5347
008_cc	1									31.9428	11.2697	20.6731	35.281	64.719
008_cc	1									32.3952	10.6102	21.785	32.7523	67.2477
008_cc	1									23.1805	7.49437	15.6862	32.3305	67.6695
008_cc	1									28.4618	8.00094	20.4609	28.1111	71.8889
008_cc	1									27.1018	7.72668	19.3751	28.5099	71.4901
008_cc	1									25.4564	7.77643	17.68	30.548	69.452
008_cc	1									29.3758	9.06841	20.3074	30.8704	69.1296
008_cc	1									28.8219	8.95919	19.8627	31.0847	68.9153
008_cc	1									25.4579	7.93358	17.5243	31.1635	68.8365
008_cc	1									22.441	4.46943	17.9716	19.9164	80.0836
008_cc	1									32.3678	11.2973	21.0704	34.9031	65.0969
008_cc	1									31.6545	12.5519	19.1026	39.6529	60.3471
008_cc	1									31.3843	12.2938	19.0906	39.1717	60.8283
008_cc	1									31.4276	9.58988	21.8377	30.5142	69.4858
008_cc	1									31.9855	11.0971	20.8884	34.6942	65.3058
008_cc	1									30.6182	11.3382	19.28	37.0309	62.9691
008_cc	1									29.3637	11.5339	17.8298	39.2795	60.7206
008_cc	1									28.9541	10.8008	18.1533	37.3033	62.6967
008_cc	1									31.3187	10.081	21.2376	32.1886	67.8114
008_cc	1									33.6559	12.8434	20.8125	38.1609	61.8391
008_cc	1									24.8454	9.02117	15.8243	36.3092	63.6908
008_cc	1									32.5188	12.2511	20.2677	37.674	62.326
008_cc	1									29.9346	10.1544	19.7802	33.9221	66.078
008_cc	1									26.7038	9.86205	16.8417	36.9313	63.0687
009_cc	1									56.1856	27.3821	28.8035	48.7351	51.2649
009_cc	1									12.1514	5.0556	7.09584	41.605	58.395
009_cc	1									18.7067	15.1757	3.53094	81.1247	18.8753
009_cc	1									9.60816	5.6218	3.98636	58.5107	41.4893
010_cc	1									27.7467	15.1715	12.5752	54.6786	45.3214
010_cc	1									38.9305	21.9834	16.9471	56.4683	43.5317
010_cc	1									25.682	14.0382	11.6437	54.6618	45.3382
010_cc	1									16.885	12.0557	4.82926	71.399	28.601
010_cc	1									23.7755	12.3951	11.3804	52.1341	47.8659
010_cc	1									34.3759	23.5075	10.8684	68.3836	31.6164
010_cc	1									31.3349	19.1422	12.1927	61.0891	38.9109
010_cc	1									33.9366	20.1092	13.8274	59.2552	40.7447
011_cc	1									40.5231	21.3731	19.15	52.743	47.257
011_cc	1									39.1531	1.676	37.4771	4.28065	95.7193
011_cc	1									51.814	21.1855	30.6284	40.8877	59.1123
011_cc	1									81.0399	39.2869	41.7529	48.4785	51.5215
011_cc	1									53.2531	27.557	25.6961	51.7472	48.2528
011_cc	1									6.33182	3.41669	2.91514	53.9606	46.0394
011_cc	1									22.8374	14.558	8.27941	63.7463	36.2536
011_cc	1									9.99704	7.92872	2.06832	79.3107	20.6893
011_cc	1									12.8837	9.74424	3.13945	75.6324	24.3676
011_cc	1									14.9999	11.8329	3.16705	78.8862	21.1138
011_cc	1									10.5559	7.83778	2.71813	74.2502	25.7498
011_cc	1									17.5995	9.31069	8.28884	52.9031	47.097
011_cc	1									19.4221	11.0013	8.42075	56.6434	43.3566
011_cc	1									9.1548	5.75656	3.39824	62.8803	37.1197
011_cc	1									17.2906	10.6729	6.61771	61.7265	38.2735
011_cc	1									82.9369	40.0762	42.8607	48.3213	51.6787
011_cc	1									89.722	39.702	50.02	44.25	55.75
011_cc	1									69.7088	31.8616	37.8472	45.7067	54.2933
011_cc	1									75.5636	33.7346	41.829	44.644	55.356
012_cc	1									18.445	5.72216	12.7228	31.0228	68.9772
012_cc	1									21.702	7.54759	14.1544	34.7784	65.2216
012_cc	1									21.5836	5.16436	16.4192	23.9272	76.0728
012_cc	1									17.7763	8.39165	9.38463	47.207	52.793
012_cc	1									18.3924	7.21981	11.1726	39.2543	60.7457
012_cc	1									17.4377	5.69992	11.7378	32.6873	67.3127
012_cc	1									17.0418	7.25776	9.78401	42.5881	57.4119
012_cc	1									16.7093	2.35958	14.3497	14.1214	85.8786
012_cc	1
012_cc	1									20.8995	13.4956	7.40387	64.5739	35.4261
012_cc	1									11.0826	1.68799	9.39465	15.231	84.769
012_cc	1									19.9349	7.78716	12.1477	39.0631	60.9369
012_cc	1									14.9016	6.05216	8.84944	40.6141	59.3859
012_cc	1									12.1787	4.80716	7.37156	39.4718	60.5282
012_cc	1									10.3588	3.80275	6.55602	36.7104	63.2896
012_cc	1									10.4963	4.25294	6.24341	40.5183	59.4818
012_cc	1									12.7278	4.8343	7.89353	37.9821	62.0179
012_cc	1									15.2776	5.7451	9.53246	37.6048	62.3952
012_cc	1									12.1817	4.66653	7.51516	38.3078	61.6922
012_cc	1									9.54598	4.47215	5.07382	46.8485	53.1514
012_cc	1									9.80951	4.23877	5.57073	43.2109	56.7891
012_cc	1									11.7628	4.2702	7.49264	36.3024	63.6976
012_cc	1									14.0819	5.70289	8.37898	40.4981	59.5019
012_cc	1									14.7311	5.53382	9.19724	37.5657	62.4343
012_cc	1									14.0058	4.75308	9.2527	33.9366	66.0634
012_cc	1									8.03918	2.53669	5.5025	31.554	68.446
012_cc	1									15.3404	5.7433	9.59706	37.4392	62.5608
012_cc	1									11.6507	2.59436	9.05632	22.2679	77.7321
012_cc	1									18.9888	6.10457	12.8842	32.1483	67.8517
012_cc	1									12.5332	3.64634	8.88689	29.0934	70.9066
012_cc	1									29.9709	14.6615	15.3094	48.919	51.0809
012_cc	1									31.8825	11.9883	19.8942	37.6016	62.3984
012_cc	1									7.32878	2.38829	4.94049	32.5878	67.4122
012_cc	1									28.6032	10.6025	18.0007	37.0676	62.9324
012_cc	1									13.5714	5.42524	8.14616	39.9755	60.0245
013_cc	1									11.8868	7.29737	4.58939	61.3907	38.6093
013_cc	1
013_cc	1
013_cc	1
013_cc	1
013_cc	1
014_cc	1									16.7643	8.71839	8.04589	52.0058	47.9943
014_cc	1									12.8318	3.12397	9.70785	24.3455	75.6545
014_cc	1									20.337	5.60337	14.7337	27.5525	72.4475
014_cc	1									17.5494	4.88673	12.6627	27.8455	72.1545
014_cc	1									24.9607	5.98051	18.9802	23.9597	76.0403
014_cc	1									17.7638	10.1497	7.61414	57.1368	42.8632
014_cc	1									33.0565	16.4988	16.5576	49.911	50.089
014_cc	1									61.3385	25.3993	35.9392	41.4085	58.5915
014_cc	1									62.2413	28.4813	33.7601	45.7594	54.2406
014_cc	1									67.4397	31.7044	35.7352	47.0115	52.9885
014_cc	1									58.8951	24.9781	33.917	42.4111	57.5889
014_cc	1									23.82	12.8844	10.9357	54.0904	45.9096
014_cc	1									19.5004	3.97843	15.522	20.4017	79.5983
014_cc	1									17.8303	2.77594	15.0544	15.5686	84.4313
014_cc	1									28.7528	14.5332	14.2196	50.5452	49.4548
014_cc	1									17.6256	5.54508	12.0805	31.4604	68.5396
014_cc	1
014_cc	1
014_cc	1
014_cc	1
015_cc	1									10.977	6.0826	4.89441	55.4122	44.5879
015_cc	1									38.3534	18.7923	19.5611	48.9977	51.0023
015_cc	1									64.8701	33.2382	31.632	51.238	48.762
015_cc	1									30.3158	18.2075	12.1083	60.0594	39.9406
015_cc	1									47.7593	24.6505	23.1088	51.614	48.386
015_cc	1									18.8878	11.5067	7.38113	60.9212	39.0788
015_cc	1									37.6424	26.1184	11.524	69.3856	30.6144
015_cc	1									46.9855	20.7563	26.2291	44.1761	55.8239
015_cc	1									54.3505	25.0214	29.3291	46.0372	53.9629
015_cc	1									18.8068	5.81182	12.995	30.9027	69.0973
015_cc	1									52.8166	18.0845	34.732	34.2403	65.7597
015_cc	1									75.323	36.5396	38.7834	48.5106	51.4894
015_cc	1									48.4938	17.0107	31.4831	35.0781	64.9218
016_cc	1									4.19163	2.38612	1.80551	56.9258	43.0742
016_cc	1									9.51589	0.186148	9.32974	1.95618	98.0438
016_cc	1									6.11023	4.72774	1.38249	77.3742	22.6258
016_cc	1									6.82672	6.8093	0.017424	99.7448	0.255232
017_cc	1
017_cc	1									44.6685	12.6827	31.9858	28.3929	71.6071
017_cc	1									11.3323	6.79318	4.53913	59.9452	40.0548
017_cc	1									27.8918	12.957	14.9348	46.4545	53.5455
017_cc	1									17.2468	11.1411	6.10564	64.5984	35.4016
017_cc	1
017_cc	1
017_cc	1
017_cc	1
018_cc	1									39.8987	11.0922	28.8065	27.801	72.199
018_cc	1									26.1037	9.34117	16.7625	35.7848	64.2152
018_cc	1									11.2469	3.49423	7.75262	31.0685	68.9315
018_cc	1									12.8818	4.1621	8.71966	32.31	67.69
018_cc	1									29.0306	10.7259	18.3048	36.9467	63.0533
018_cc	1									17.1701	2.70962	14.4605	15.781	84.219
018_cc	1									9.62465	3.45995	6.16471	35.9488	64.0512
018_cc	1									9.11827	1.90808	7.21019	20.9259	79.0741
018_cc	1									3.1397	2.49525	0.644447	79.4743	20.5258
018_cc	1									6.60198	1.40857	5.19341	21.3355	78.6645
018_cc	1									46.2492	15.3117	30.9376	33.1068	66.8932
018_cc	1									6.55109	0.779815	5.77127	11.9036	88.0964
018_cc	1									12.4937	4.77404	7.71971	38.2114	61.7886
018_cc	1									11.8656	4.09652	7.7691	34.5243	65.4757
018_cc	1									50.5001	16.9626	33.5375	33.5893	66.4107
018_cc	1									20.4231	3.12308	17.3	15.2919	84.7081
018_cc	1									7.9564	1.6091	6.3473	20.224	79.7761
018_cc	1									10.822	3.30228	7.51969	30.5146	69.4854
018_cc	1									8.82859	0.57364	8.25494	6.49753	93.5024
018_cc	1									7.20249	1.57733	5.62516	21.8998	78.1002
018_cc	1									3.09585	0.622868	2.47299	20.1194	79.8807
018_cc	1									10.5718	0.80471	9.7671	7.61185	92.3882
018_cc	1									2.77772	0.33525	2.44247	12.0692	87.9308
018_cc	1									25.1342	7.36871	17.7655	29.3175	70.6825
018_cc	1									39.915	17.3296	22.5855	43.4161	56.5839
018_cc	1
018_cc	1
018_cc	1
018_cc	1
019_cc	1									13.2959	7.37307	5.92284	55.4537	44.5463
019_cc	1									11.3143	5.50746	5.8068	48.6772	51.3228
019_cc	1									13.7523	7.14545	6.60686	51.9582	48.0418
019_cc	1									17.2697	8.04862	9.22113	46.6053	53.3947
019_cc	1									15.9727	7.47395	8.49874	46.7921	53.2079
019_cc	1									6.7088	3.41523	3.29357	50.9067	49.0933
019_cc	1									6.09549	2.78865	3.30684	45.7494	54.2506
019_cc	1									6.66317	2.9728	3.69036	44.6154	55.3845
019_cc	1									12.4893	6.00908	6.48024	48.1137	51.8863
019_cc	1									14.3207	6.29916	8.02151	43.9865	56.0135
019_cc	1									4.00394	2.83321	1.17073	70.7606	29.2394
019_cc	1									9.77242	3.19328	6.57914	32.6764	67.3236
019_cc	1									11.5002	5.71389	5.78631	49.6851	50.3149
019_cc	1									17.1167	7.23869	9.87801	42.2902	57.7098
019_cc	1									7.13053	2.94255	4.18798	41.2669	58.7331
019_cc	1									23.9262	10.4596	13.4666	43.7162	56.2838
019_cc	1									13.5306	5.58522	7.94538	41.2784	58.7216
019_cc	1									21.0665	10.8637	10.2028	51.5686	48.4314
020_cc	1									21.004	9.33363	11.6703	44.4375	55.5625
020_cc	1									10.5695	3.35133	7.21812	31.7077	68.2923
020_cc	1									11.6133	3.61545	7.99789	31.1319	68.8681
020_cc	1									21.4427	10.29	11.1528	47.9881	52.0119
020_cc	1									18.5105	7.57262	10.9379	40.9098	59.0902
020_cc	1									16.2	7.1281	9.07191	44.0006	55.9994
020_cc	1									18.5277	7.89733	10.6303	42.6246	57.3754
020_cc	1									18.7582	8.26445	10.4938	44.0578	55.9422
020_cc	1									18.2574	7.97241	10.285	43.6667	56.3333
020_cc	1									19.6752	8.25856	11.4167	41.9744	58.0256
020_cc	1									15.7434	5.9388	9.8046	37.7225	62.2775
020_cc	1									12.8977	4.24705	8.6507	32.9286	67.0714
020_cc	1									14.2129	5.44902	8.76391	38.3385	61.6615
020_cc	1									16.4944	6.65696	9.83744	40.3589	59.6411
020_cc	1									17.492	7.56823	9.92373	43.2669	56.7331
020_cc	1									22.4642	10.9293	11.5349	48.652	51.348
020_cc	1									21.4584	9.55611	11.9023	44.5332	55.4668
020_cc	1									17.2531	6.91082	10.3423	40.0554	59.9446
020_cc	1									19.6509	8.85588	10.795	45.066	54.934
020_cc	1									20.6222	9.06659	11.5556	43.9652	56.0348
020_cc	1									18.4107	7.68579	10.7249	41.7462	58.2537
020_cc	1									16.5658	6.99865	9.56713	42.2476	57.7524
020_cc	1									18.0589	7.76985	10.2891	43.025	56.975
020_cc	1									21.0766	9.11313	11.9635	43.2381	56.7619
020_cc	1									19.1601	7.69153	11.4686	40.1435	59.8565
020_cc	1									18.3665	7.19492	11.1716	39.1742	60.8258
020_cc	1									15.6753	6.03809	9.63717	38.5199	61.4802
021_cc	1									33.0812	18.4243	14.6569	55.694	44.3059
021_cc	1									17.8438	9.07746	8.76635	50.8718	49.1282
021_cc	1									18.1	10.2105	7.88951	56.4115	43.5885
021_cc	1									10.1297	5.66562	4.46412	55.9306	44.0694
021_cc	1									48.6216	27.736	20.8856	57.0445	42.9555
021_cc	1									26.6359	15.8292	10.8067	59.4282	40.5718
021_cc	1									10.1259	9.89233	0.233546	97.6936	2.30643
021_cc	1
021_cc	1
021_cc	1
001_cc	2	19	5	14	10.6	20	1.2	50		21.9961	9.55738	12.4387	43.4503	56.5497
001_cc	2	19	5	14	10.6	20	1.2	50		21.4519	9.08595	12.3659	42.3551	57.6449
001_cc	2	19	5	14	10.6	20	1.2	50		20.5037	8.86729	11.6364	43.2474	56.7526
001_cc	2	19	5	14	10.6	20	1.2	50		24.7045	10.1802	14.5243	41.2077	58.7923
001_cc	2	19	5	14	10.6	20	1.2	50		23.3661	9.66421	13.7019	41.36	58.64
001_cc	2	19	5	14	10.6	20	1.2	50		22.8444	9.56593	13.2785	41.8743	58.1257
001_cc	2	19	5	14	10.6	20	1.2	50		23.1956	9.57186	13.6237	41.2659	58.7341
001_cc	2	19	5	14	10.6	20	1.2	50		22.8861	9.36583	13.5202	40.9237	59.0763
001_cc	2	19	5	14	10.6	20	1.2	50		23.1332	9.38515	13.7481	40.5699	59.4301
001_cc	2	19	5	14	10.6	20	1.2	50		23.4361	9.47269	13.9634	40.4192	59.5808
001_cc	2	19	5	14	10.6	20	1.2	50		22.9516	9.49939	13.4522	41.3888	58.6112
001_cc	2	19	5	14	10.6	20	1.2	50		22.7177	9.3236	13.3941	41.0411	58.9589
001_cc	2	19	5	14	10.6	20	1.2	50		22.435	9.1927	13.2423	40.9749	59.0251
001_cc	2	19	5	14	10.6	20	1.2	50		22.2441	9.05813	13.186	40.7214	59.2786
001_cc	2	19	5	14	10.6	20	1.2	50		22.1944	9.04991	13.1445	40.7757	59.2243
001_cc	2	19	5	14	10.6	20	1.2	50		22.3825	9.15956	13.2229	40.9229	59.0771
001_cc	2	19	5	14	10.6	20	1.2	50		22.636	9.29179	13.3442	41.0487	58.9513
001_cc	2	19	5	14	10.6	20	1.2	50		22.5682	9.26675	13.3014	41.0611	58.9389
001_cc	2	19	5	14	10.6	20	1.2	50		22.7625	9.33158	13.4309	40.9955	59.0045
001_cc	2	19	5	14	10.6	20	1.2	50		23.0096	9.4373	13.5723	41.0147	58.9853
001_cc	2	19	5	14	10.6	20	1.2	50		22.5201	9.23235	13.2877	40.9961	59.0039
001_cc	2	19	5	14	10.6	20	1.2	50		22.9349	9.42122	13.5137	41.078	58.922
001_cc	2	19	5	14	10.6	20	1.2	50		23.0675	9.43581	13.6317	40.9052	59.0948
001_cc	2	19	5	14	10.6	20	1.2	50		22.7035	9.33	13.3735	41.095	58.905
001_cc	2	19	5	14	10.6	20	1.2	50		22.7149	9.29823	13.4167	40.9345	59.0656
001_cc	2	19	5	14	10.6	20	1.2	50		22.675	9.3207	13.3543	41.1056	58.8944
001_cc	2	19	5	14	10.6	20	1.2	50		22.606	9.27525	13.3307	41.0301	58.9699
001_cc	2	19	5	14	10.6	20	1.2	50		22.0305	9.05534	12.9752	41.1036	58.8964
001_cc	2	19	5	14	10.6	20	1.2	50		22.7364	9.36903	13.3673	41.2073	58.7927
001_cc	2	19	5	14	10.6	20	1.2	50		22.6977	9.2686	13.4291	40.8351	59.1649
001_cc	2	19	5	14	10.6	20	1.2	50		22.8057	9.33083	13.4749	40.9145	59.0855
001_cc	2	19	5	14	10.6	20	1.2	50		22.7471	9.35176	13.3954	41.1119	58.8881
001_cc	2	19	5	14	10.6	20	1.2	50		22.6286	9.31523	13.3134	41.1657	58.8344
001_cc	2	19	5	14	10.6	20	1.2	50		22.7228	9.35804	13.3647	41.1836	58.8165
001_cc	2	19	5	14	10.6	20	1.2	50		23.0887	9.47156	13.6171	41.0225	58.9775
001_cc	2	19	5	14	10.6	20	1.2	50		23.4009	8.42424	14.9767	35.9996	64.0004
001_cc	2	19	5	14	10.6	20	1.2	50		22.8211	9.90671	12.9144	43.4104	56.5896
001_cc	2	19	5	14	10.6	20	1.2	50		32.1107	12.0476	20.0631	37.519	62.481
001_cc	2	19	5	14	10.6	20	1.2	50		26.0356	10.8379	15.1977	41.6273	58.3727
001_cc	2	19	5	14	10.6	20	1.2	50		22.1318	9.0241	13.1077	40.7743	59.2257
001_cc	2	19	5	14	10.6	20	1.2	50		22.0486	8.8563	13.1924	40.1671	59.8329
001_cc	2	19	5	14	10.6	20	1.2	50		18.8476	6.25959	12.588	33.2115	66.7885
001_cc	2	19	5	14	10.6	20	1.2	50		32.1037	14.6966	17.4071	45.7785	54.2215
001_cc	2	19	5	14	10.6	20	1.2	50		19.9295	8.32357	11.6059	41.765	58.235
001_cc	2	19	5	14	10.6	20	1.2	50		20.2107	8.37748	11.8332	41.4507	58.5493
001_cc	2	19	5	14	10.6	20	1.2	50		20.2611	8.41919	11.8419	41.5535	58.4465
001_cc	2	19	5	14	10.6	20	1.2	50		15.1629	4.3534	10.8095	28.7108	71.2892
001_cc	2	19	5	14	10.6	20	1.2	50		26.7645	10.976	15.7885	41.0096	58.9904
001_cc	2	19	5	14	10.6	20	1.2	50		27.8794	11.6889	16.1905	41.9268	58.0732
002_cc	2	18	5	13	9.875	25	0.9	50	7.93056	13.5898	5.62667	7.96316	41.4035	58.5965
002_cc	2	18	5	13	9.875	25	0.9	50	7.95833	13.0353	5.18507	7.85028	39.777	60.223
002_cc	2	18	5	13	9.875	25	0.9	50	8	13.8778	5.6926	8.18518	41.0195	58.9805
002_cc	2	18	5	13	9.875	25	0.9	50	7.94444	12.2622	4.82806	7.43418	39.3734	60.6266
002_cc	2	18	5	13	9.875	25	0.9	50	7.98611	14.435	5.78905	8.64598	40.1042	59.8958
002_cc	2	18	5	13	9.875	25	0.9	50	8.02778	12.177	4.80686	7.37015	39.4749	60.5251
002_cc	2	18	5	13	9.875	25	0.9	50	7.98611	14.9951	5.8727	9.12242	39.1641	60.8359
002_cc	2	18	5	13	9.875	25	0.9	50	8.04167	13.6037	5.64397	7.9597	41.4886	58.5114
002_cc	2	18	5	13	9.875	25	0.9	50	7.94444	15.0503	5.92602	9.12427	39.3748	60.6252
002_cc	2	18	5	13	9.875	25	0.9	50	7.875	13.7311	5.77652	7.95461	42.0688	57.9312
002_cc	2	18	5	13	9.875	25	0.9	50	8.09722	13.6447	5.79283	7.85189	42.4548	57.5452
002_cc	2	18	5	13	9.875	25	0.9	50	7.97222	12.0544	5.5451	6.50927	46.0007	53.9993
002_cc	2	18	5	13	9.875	25	0.9	50	7.90278	12.1194	4.84555	7.27386	39.9817	60.0183
002_cc	2	18	5	13	9.875	25	0.9	50	7.83333	15.7303	6.09606	9.63426	38.7536	61.2464
002_cc	2	18	5	13	9.875	25	0.9	50	7.91667	13.978	5.8565	8.12146	41.8981	58.1019
002_cc	2	18	5	13	9.875	25	0.9	50	8.02778	14.5567	5.93731	8.61934	40.7876	59.2124
002_cc	2	18	5	13	9.875	25	0.9	50	8.11111	13.7389	5.61645	8.12248	40.8798	59.1202
002_cc	2	18	5	13	9.875	25	0.9	50	7.69444	13.1644	5.21411	7.9503	39.6077	60.3924
002_cc	2	18	5	13	9.875	25	0.9	50	8.06944	16.5552	6.57584	9.97939	39.7206	60.2794
002_cc	2	18	5	13	9.875	25	0.9	50	8.09722	14.2953	5.88955	8.4057	41.1994	58.8006
002_cc	2	18	5	13	9.875	25	0.9	50	8.05556	13.8888	5.55893	8.32988	40.0245	59.9755
002_cc	2	18	5	13	9.875	25	0.9	50	8.125	14.7665	6.00071	8.76577	40.6373	59.3627
002_cc	2	18	5	13	9.875	25	0.9	50	8.16667	14.165	5.88282	8.28222	41.5306	58.4694
002_cc	2	18	5	13	9.875	25	0.9	50	8.20833	14.3505	5.76474	8.58574	40.1711	59.8289
002_cc	2	18	5	13	9.875	25	0.9	50	8.13889	14.5222	5.96464	8.5576	41.0725	58.9275
002_cc	2	18	5	13	9.875	25	0.9	50	8.13889	14.1999	5.76412	8.43579	40.5927	59.4073
002_cc	2	18	5	13	9.875	25	0.9	50	8.13889	15.4127	6.1514	9.26134	39.9112	60.0888
002_cc	2	18	5	13	9.875	25	0.9	50	8.09722	13.3984	5.53021	7.86823	41.275	58.725
002_cc	2	18	5	13	9.875	25	0.9	50	8.16667	12.9077	5.10418	7.80354	39.5436	60.4564
002_cc	2	18	5	13	9.875	25	0.9	50	7.80556	14.7158	5.86496	8.8508	39.855	60.1451
002_cc	2	18	5	13	9.875	25	0.9	50	7.68056	13.4384	5.3836	8.05485	40.0611	59.9389
002_cc	2	18	5	13	9.875	25	0.9	50	7.90278	12.6268	5.07262	7.55415	40.1735	59.8265
002_cc	2	18	5	13	9.875	25	0.9	50	7.98611	15.5842	6.16375	9.42044	39.5513	60.4487
002_cc	2	18	5	13	9.875	25	0.9	50	8.01389	13.2375	5.3659	7.87162	40.5355	59.4645
002_cc	2	18	5	13	9.875	25	0.9	50	7.75	12.765	5.10565	7.65933	39.9973	60.0027
002_cc	2	18	5	13	9.875	25	0.9	50	7.81944	14.4014	5.76792	8.63346	40.0512	59.9488
002_cc	2	18	5	13	9.875	25	0.9	50	7.88889	13.5277	5.55176	7.97593	41.04	58.96
002_cc	2	18	5	13	9.875	25	0.9	50	8.08333	13.0306	5.48996	7.5406	42.1314	57.8686
002_cc	2	18	5	13	9.875	25	0.9	50	8.08333	13.4656	5.5152	7.95037	40.9578	59.0422
002_cc	2	18	5	13	9.875	25	0.9	50	8	13.5313	5.5762	7.95512	41.2096	58.7904
002_cc	2	18	5	13	9.875	25	0.9	50	7.94444	13.2618	5.45698	7.80483	41.1481	58.8519
002_cc	2	18	5	13	9.875	25	0.9	50	8.13889	12.8284	5.19623	7.63211	40.5059	59.4941
002_cc	2	18	5	13	9.875	25	0.9	50	8.15278	15.4795	6.35196	9.12752	41.0347	58.9653
002_cc	2	18	5	13	9.875	25	0.9	50	7.875	17.5084	7.25865	10.2498	41.458	58.542
002_cc	2	18	5	13	9.875	25	0.9	50	8.44444	12.6952	4.94639	7.74885	38.9625	61.0375
002_cc	2	18	5	13	9.875	25	0.9	50	8.69444	12.939	5.35851	7.58054	41.4135	58.5865
002_cc	2	18	5	13	9.875	25	0.9	50	8.31944	13.8557	5.68958	8.16607	41.0632	58.9368
002_cc	2	18	5	13	9.875	25	0.9	50	8.125	13.9223	5.90448	8.01784	42.4102	57.5898
002_cc	2	18	5	13	9.875	25	0.9	50	8.33333	11.4558	4.68836	6.76748	40.9255	59.0745
002_cc	2	18	5	13	9.875	25	0.9	50	7.94444	18.236	7.69113	10.5449	42.1756	57.8244
002_cc	2	17	5	12	9.5	25	0.9	50	9.94444	15.2601	5.46638	9.79372	35.8214	64.1786
002_cc	2	17	5	12	9.5	25	0.9	50	8.52778	13.7742	5.48982	8.28437	39.8559	60.1441
002_cc	2	17	5	12	9.5	25	0.9	50	8.11111	14.8834	5.12911	9.75428	34.462	65.538
002_cc	2	17	5	12	9.5	25	0.9	50	8.65278	15.4064	6.26102	9.14534	40.6392	59.3608
002_cc	2	17	5	12	9.5	25	0.9	50	8.30556	15.6784	6.52664	9.15175	41.6282	58.3718
002_cc	2	17	5	12	9.5	25	0.9	50	7.31944	10.7087	4.82933	5.87938	45.0972	54.9028
002_cc	2	17	5	12	9.5	25	0.9	50	8.125	13.3745	5.45194	7.92259	40.7636	59.2364
002_cc	2	17	5	12	9.5	25	0.9	50	7.98611	13.4844	5.45146	8.03296	40.4279	59.5721
002_cc	2	17	5	12	9.5	25	0.9	50	7.88889	14.8963	6.12949	8.76685	41.1477	58.8523
002_cc	2	17	5	12	9.5	25	0.9	50	7.77778	10.9737	4.60873	6.36499	41.9979	58.0021
002_cc	2	17	5	12	9.5	25	0.9	50	7.88889	13.0137	5.33247	7.68126	40.9757	59.0243
002_cc	2	17	5	12	9.5	25	0.9	50	6.20833	10.9156	4.227	6.68862	38.7243	61.2757
002_cc	2	17	5	12	9.5	25	0.9	50	7.80556	13.5339	5.77427	7.75962	42.6652	57.3348
002_cc	2	17	5	12	9.5	25	0.9	50	7.73611	10.851	4.72585	6.12516	43.5522	56.4478
002_cc	2	17	5	12	9.5	25	0.9	50	7.90278	12.6862	5.28659	7.39959	41.672	58.328
002_cc	2	17	5	12	9.5	25	0.9	50	9.90278	16.9897	6.69287	10.2969	39.3936	60.6064
002_cc	2	17	5	12	9.5	25	0.9	50	7.75	13.0463	5.14745	7.89882	39.4553	60.5447
002_cc	2	17	5	12	9.5	25	0.9	50	8.22222	13.3267	5.41985	7.90686	40.6691	59.3309
002_cc	2	17	5	12	9.5	25	0.9	50	7.77778	12.8883	5.28388	7.6044	40.9976	59.0024
002_cc	2	17	5	12	9.5	25	0.9	50	7.70833	12.3123	5.01026	7.302	40.6932	59.3068
002_cc	2	17	5	12	9.5	25	0.9	50	7.81944	12.7004	5.05944	7.64097	39.8368	60.1632
002_cc	2	17	5	12	9.5	25	0.9	50	7.27778	9.78088	4.0701	5.71078	41.6128	58.3872
002_cc	2	17	5	12	9.5	25	0.9	50	7.79167	12.041	4.9076	7.1334	40.7574	59.2426
002_cc	2	17	5	12	9.5	25	0.9	50	8.38889	14.6751	5.90069	8.77446	40.2087	59.7913
002_cc	2	17	5	12	9.5	25	0.9	50	7.98611	13.3611	5.31534	8.04573	39.7823	60.2177
002_cc	2	17	5	12	9.5	25	0.9	50	7.81944	12.5808	5.07728	7.5035	40.3575	59.6425
002_cc	2	17	5	12	9.5	25	0.9	50	7.15278	10.4691	4.2622	6.20688	40.7123	59.2878
002_cc	2	17	5	12	9.5	25	0.9	50	7.125	10.2144	4.21256	6.00182	41.2415	58.7585
002_cc	2	17	5	12	9.5	25	0.9	50	8.01389	12.7867	5.22191	7.56475	40.8387	59.1613
002_cc	2	17	5	12	9.5	25	0.9	50	7.08333	10.9213	4.38455	6.53672	40.1469	59.8531
002_cc	2	17	5	12	9.5	25	0.9	50	7.54167	10.4345	4.42144	6.01308	42.3732	57.6268
002_cc	2	17	5	12	9.5	25	0.9	50	8.84722	13.9756	5.52446	8.45115	39.5293	60.4707
002_cc	2	17	5	12	9.5	25	0.9	50	8.86111	15.9103	6.56525	9.34504	41.2642	58.7358
002_cc	2	17	5	12	9.5	25	0.9	50	8.06944	14.3836	5.56887	8.81468	38.7169	61.2831
002_cc	2	17	5	12	9.5	25	0.9	50	7.95833	11.9634	4.87369	7.0897	40.7384	59.2616
002_cc	2	17	5	12	9.5	25	0.9	50	7.80556	12.5673	5.18844	7.37885	41.2853	58.7147
002_cc	2	17	5	12	9.5	25	0.9	50	7.90278	12.7942	5.3837	7.41047	42.0793	57.9207
002_cc	2	17	5	12	9.5	25	0.9	50	7.43056	12.1095	4.82097	7.28857	39.8113	60.1887
002_cc	2	17	5	12	9.5	25	0.9	50	7.88889	12.9199	5.14198	7.7779	39.799	60.201
002_cc	2	17	5	12	9.5	25	0.9	50	7.18056	11.5362	4.78011	6.75608	41.4357	58.5643
002_cc	2	17	5	12	9.5	25	0.9	50	7.95833	12.3412	5.12948	7.21172	41.5639	58.4361
002_cc	2	17	5	12	9.5	25	0.9	50	8.16667	13.5289	5.69961	7.82933	42.129	57.871
002_cc	2	17	5	12	9.5	25	0.9	50	7.93056	13.9043	5.81955	8.08471	41.8544	58.1456
002_cc	2	17	5	12	9.5	25	0.9	50	7.93056	10.7303	4.52489	6.20538	42.1694	57.8306
002_cc	2	17	5	12	9.5	25	0.9	50	7.97222	12.312	5.23121	7.08078	42.4888	57.5112
002_cc	2	17	5	12	9.5	25	0.9	50	7.94444	13.1215	5.39401	7.7275	41.1082	58.8918
002_cc	2	17	5	12	9.5	25	0.9	50	8	13.178	5.28048	7.89756	40.0703	59.9297
002_cc	2	17	5	12	9.5	25	0.9	50	8.47222	13.0719	5.43397	7.63788	41.57	58.43
002_cc	2	17	5	12	9.5	25	0.9	50	7.625	11.7462	4.98051	6.76568	42.4011	57.5989
002_cc	2	17	5	12	9.5	25	0.9	50	7.70833	12.4723	5.37397	7.09836	43.0871	56.9129
002_cc	2	17	5	12	9.5	25	0.9	50	7.76389	10.3184	4.38152	5.93693	42.463	57.537
002_cc	2	17	5	12	9.5	25	0.9	50	7.625	11.9335	5.0524	6.88111	42.3379	57.6621
002_cc	2	17	5	12	9.5	25	0.9	50	7.13889	11.5396	4.34193	7.1977	37.6263	62.3737
002_cc	2	17	5	12	9.5	25	0.9	50	7.40278	11.7588	4.97939	6.77938	42.3462	57.6538
002_cc	2	17	5	12	9.5	25	0.9	50	7.61111	10.402	4.50142	5.90054	43.2747	56.7253
002_cc	2	17	5	12	9.5	25	0.9	50	7.77778	11.417	4.91462	6.50239	43.0464	56.9536
002_cc	2	17	5	12	9.5	25	0.9	50	7.83333	12.8105	5.35001	7.46053	41.7626	58.2374
002_cc	2	17	5	12	9.5	25	0.9	50	6.15278	7.70387	3.24493	4.45894	42.1208	57.8792
002_cc	2	17	5	12	9.5	25	0.9	50	8.47222	13.6163	5.98442	7.63186	43.9505	56.0495
002_cc	2	17	5	12	9.5	25	0.9	50	7.75	12.0678	5.06391	7.00392	41.9621	58.038
002_cc	2	17	5	12	9.5	25	0.9	50	7.77778	12.59	5.34346	7.24652	42.4422	57.5579
002_cc	2	17	5	12	9.5	25	0.9	50	7.83333	12.0758	4.93131	7.14445	40.8364	59.1636
002_cc	2	17	5	12	9.5	25	0.9	50	7.73611	11.5228	4.76125	6.76156	41.3202	58.6798
002_cc	2	17	5	12	9.5	25	0.9	50	7.375	12.0055	4.85732	7.14817	40.4592	59.5409
002_cc	2	17	5	12	9.5	25	0.9	50	7.54167	12.9412	5.41485	7.52634	41.842	58.158
002_cc	2	17	5	12	9.5	25	0.9	50	8.90278	12.2387	5.02548	7.21318	41.0623	58.9377
002_cc	2	17	5	12	9.5	25	0.9	50	7.63889	11.66	4.9343	6.72565	42.3183	57.6816
002_cc	2	17	5	12	9.5	25	0.9	50	7.18056	11.8122	4.82235	6.98989	40.825	59.175
002_cc	2	17	5	12	9.5	25	0.9	50	7.81944	11.675	4.8444	6.83058	41.4938	58.5062
002_cc	2	17	5	12	9.5	25	0.9	50	8.45833	13.1871	5.53372	7.65335	41.9632	58.0368
002_cc	2	17	5	12	9.5	25	0.9	50	7.43056	11.8778	4.97696	6.90087	41.9013	58.0987
002_cc	2	17	5	12	9.5	25	0.9	50	8.90278	13.9087	5.58985	8.31888	40.1895	59.8105
003_cc	2	15	3	12	7.16	26	0.8	50		14.8249	7.86893	6.95599	53.0791	46.9209
003_cc	2	15	3	12	7.16	26	0.8	50		20.8913	11.3076	9.58364	54.1261	45.8739
003_cc	2	15	3	12	7.16	26	0.8	50		15.3573	7.89937	7.45789	51.4374	48.5626
003_cc	2	15	3	12	7.16	26	0.8	50		17.4849	8.60497	8.87995	49.2137	50.7863
003_cc	2	15	3	12	7.16	26	0.8	50		18.0038	9.04622	8.95759	50.2461	49.7539
003_cc	2	15	3	12	7.16	26	0.8	50		20.1293	10.5211	9.60817	52.2676	47.7323
003_cc	2	15	3	12	7.16	26	0.8	50		23.6011	11.5699	12.0312	49.0226	50.9774
003_cc	2	15	3	12	7.16	26	0.8	50		21.2606	10.8791	10.3814	51.1705	48.8295
003_cc	2	15	3	12	7.16	26	0.8	50		26.8075	12.6394	14.1681	47.1489	52.8512
003_cc	2	15	3	12	7.16	26	0.8	50		24.7867	12.1842	12.6024	49.1564	50.8436
003_cc	2	15	3	12	7.16	26	0.8	50		26.937	13.1259	13.8111	48.7281	51.2719
003_cc	2	15	3	12	7.16	26	0.8	50		24.5293	11.9629	12.5664	48.77	51.23
003_cc	2	15	3	12	7.16	26	0.8	50		25.6454	12.2995	13.3459	47.96	52.04
003_cc	2	15	3	12	7.16	26	0.8	50		25.5376	12.372	13.1656	48.4464	51.5536
003_cc	2	15	3	12	7.16	26	0.8	50		25.4875	12.2422	13.2454	48.032	51.968
003_cc	2	15	3	12	7.16	26	0.8	50		28.0521	13.4081	14.644	47.7971	52.2029
003_cc	2	15	3	12	7.16	26	0.8	50		28.8878	13.7432	15.1446	47.5743	52.4257
003_cc	2	15	3	12	7.16	26	0.8	50		25.7894	12.3691	13.4203	47.9618	52.0382
003_cc	2	15	3	12	7.16	26	0.8	50		28.615	13.621	14.9939	47.601	52.399
003_cc	2	16	5	11	8.81333	26	0.8	50		28.3885	13.4594	14.929	47.4116	52.5884
003_cc	2	16	5	11	8.81333	26	0.8	50		31.4618	14.894	16.5678	47.3398	52.6602
003_cc	2	16	5	11	8.81333	26	0.8	50		29.9071	14.1976	15.7094	47.4725	52.5275
003_cc	2	16	5	11	8.81333	26	0.8	50		28.9509	13.8318	15.1191	47.7768	52.2232
003_cc	2	16	5	11	8.81333	26	0.8	50		33.5981	15.0754	18.5227	44.8697	55.1303
003_cc	2	16	5	11	8.81333	26	0.8	50		30.1867	14.4183	15.7685	47.7635	52.2364
003_cc	2	16	5	11	8.81333	26	0.8	50		32.3188	15.4826	16.8362	47.9058	52.0943
003_cc	2	16	5	11	8.81333	26	0.8	50		31.1945	14.6796	16.5149	47.0583	52.9417
003_cc	2	16	5	11	8.81333	26	0.8	50		30.2598	14.2455	16.0142	47.0774	52.9226
003_cc	2	16	5	11	8.81333	26	0.8	50		30.865	14.7494	16.1156	47.7869	52.2131
003_cc	2	16	5	11	8.81333	26	0.8	50		33.0803	15.1285	17.9518	45.7327	54.2673
003_cc	2	16	5	11	8.81333	26	0.8	50		32.5595	15.2886	17.2709	46.9558	53.0442
003_cc	2	16	5	11	8.81333	26	0.8	50		33.6509	14.8739	18.777	44.2007	55.7993
003_cc	2	16	5	11	8.81333	26	0.8	50		29.0161	13.5812	15.435	46.8056	53.1944
003_cc	2	16	5	11	8.81333	26	0.8	50		31.2552	14.8046	16.4505	47.367	52.633
003_cc	2	16	5	11	8.81333	26	0.8	50		33.2366	15.3361	17.9005	46.1422	53.8578
003_cc	2	16	5	11	8.81333	26	0.8	50		28.977	13.8576	15.1194	47.8227	52.1773
003_cc	2	16	5	11	8.81333	26	0.8	50		24.5773	12.5936	11.9837	51.2408	48.7592
003_cc	2	16	5	11	8.81333	26	0.8	50		29.2488	14.1077	15.1411	48.2333	51.7667
003_cc	2	16	5	11	8.81333	26	0.8	50		26.0026	12.8669	13.1358	49.483	50.517
003_cc	2	16	5	11	8.81333	26	0.8	50		27.0895	13.2097	13.8798	48.7632	51.2368
003_cc	2	16	5	11	8.81333	26	0.8	50		26.9451	13.0265	13.9186	48.3447	51.6553
003_cc	2	16	5	11	8.81333	26	0.8	50		29.9268	14.2347	15.6921	47.5652	52.4348
003_cc	2	16	5	11	8.81333	26	0.8	50		32.6333	15.1049	17.5284	46.2867	53.7133
003_cc	2	16	5	11	8.81333	26	0.8	50		28.0863	13.1179	14.9684	46.7056	53.2944
003_cc	2	16	5	11	8.81333	26	0.8	50		29.6498	13.8632	15.7866	46.7564	53.2436
003_cc	2	16	5	11	8.81333	26	0.8	50		28.1191	13.414	14.7051	47.7043	52.2957
003_cc	2	16	5	11	8.81333	26	0.8	50		31.2631	14.5523	16.7107	46.548	53.452
003_cc	2	16	5	11	8.81333	26	0.8	50		31.836	14.8276	17.0084	46.575	53.4251
003_cc	2	16	5	11	8.81333	26	0.8	50		33.2556	15.3638	17.8918	46.1992	53.8008
003_cc	2	16	5	11	8.81333	26	0.8	50		36.0566	16.5288	19.5278	45.8413	54.1587
003_cc	2	16	5	11	8.81333	26	0.8	50		34.2708	16.4202	17.8505	47.9133	52.0867
003_cc	2	16	5	11	8.81333	26	0.8	50		31.1203	15.0687	16.0516	48.4208	51.5792
003_cc	2	16	5	11	8.81333	26	0.8	50		27.7888	13.4424	14.3464	48.3736	51.6264
003_cc	2	16	5	11	8.81333	26	0.8	50		31.018	14.8281	16.1899	47.8049	52.1951
003_cc	2	16	5	11	8.81333	26	0.8	50		30.2381	14.4742	15.7639	47.8673	52.1327
003_cc	2	16	5	11	8.81333	26	0.8	50		30.7787	14.7936	15.9851	48.0645	51.9355
003_cc	2	16	5	11	8.81333	26	0.8	50		30.5104	14.3098	16.2005	46.9015	53.0985
003_cc	2	16	5	11	8.81333	26	0.8	50		26.3248	12.6555	13.6693	48.0743	51.9256
003_cc	2	16	5	11	8.81333	26	0.8	50		26.0105	13.0205	12.9901	50.0585	49.9415
003_cc	2	16	5	11	8.81333	26	0.8	50		29.6562	13.8152	15.841	46.5844	53.4156
003_cc	2	16	5	11	8.81333	26	0.8	50		29.3038	14.0744	15.2294	48.0293	51.9707
003_cc	2	16	5	11	8.81333	26	0.8	50		24.7463	12.6243	12.122	51.0148	48.9852
003_cc	2	16	5	11	8.81333	26	0.8	50		27.0303	13.0396	13.9907	48.2407	51.7593
003_cc	2	16	5	11	8.81333	26	0.8	50		25.7281	12.8861	12.8419	50.0859	49.9141
003_cc	2	16	5	11	8.81333	26	0.8	50		24.4099	12.0789	12.3309	49.4838	50.5162
003_cc	2	16	5	11	8.81333	26	0.8	50		29.7238	14.5254	15.1985	48.8678	51.1322
003_cc	2	16	5	11	8.81333	26	0.8	50		24.3145	12.189	12.1255	50.1305	49.8695
003_cc	2	16	5	11	8.81333	26	0.8	50		22.1928	11.2564	10.9365	50.7208	49.2793
003_cc	2	16	5	11	8.81333	26	0.8	50		24.3554	12.1889	12.1664	50.0462	49.9538
003_cc	2	16	5	11	8.81333	26	0.8	50		24.4998	12.3545	12.1453	50.4268	49.5732
003_cc	2	16	5	11	8.81333	26	0.8	50		24.7947	12.2564	12.5384	49.4313	50.5687
003_cc	2	16	5	11	8.81333	26	0.8	50		25.8793	12.7489	13.1304	49.263	50.737
003_cc	2	16	5	11	8.81333	26	0.8	50		22.2652	11.1803	11.0849	50.2142	49.7858
003_cc	2	16	5	11	8.81333	26	0.8	50		21.9704	11.0027	10.9677	50.0796	49.9204
003_cc	2	16	5	11	8.81333	26	0.8	50		29.011	13.8535	15.1576	47.7524	52.2476
003_cc	2	16	5	11	8.81333	26	0.8	50		24.2342	12.1182	12.116	50.0044	49.9956
003_cc	2	16	5	11	8.81333	26	0.8	50		29.984	14.2732	15.7108	47.6027	52.3973
003_cc	2	16	5	11	8.81333	26	0.8	50		28.5341	13.5295	15.0046	47.4151	52.5849
003_cc	2	16	5	11	8.81333	26	0.8	50		31.9883	14.8749	17.1133	46.5013	53.4988
003_cc	2	16	5	11	8.81333	26	0.8	50		32.252	15.1956	17.0563	47.1153	52.8847
003_cc	2	16	5	11	8.81333	26	0.8	50		31.0842	14.6214	16.4628	47.0381	52.9619
003_cc	2	16	5	11	8.81333	26	0.8	50		28.7517	13.7555	14.9962	47.8423	52.1577
003_cc	2	16	5	11	8.81333	26	0.8	50		25.6329	12.3074	13.3255	48.0141	51.9859
003_cc	2	16	5	11	8.81333	26	0.8	50		27.3686	12.793	14.5756	46.7434	53.2566
003_cc	2	16	5	11	8.81333	26	0.8	50		25.6834	12.4951	13.1883	48.6506	51.3495
003_cc	2	16	5	11	8.81333	26	0.8	50		22.6905	11.3163	11.3742	49.8723	50.1276
003_cc	2	16	5	11	8.81333	26	0.8	50		21.92	11.2066	10.7134	51.125	48.875
003_cc	2	16	5	11	8.81333	26	0.8	50		20.9858	10.6646	10.3212	50.8182	49.1818
003_cc	2	16	5	11	8.81333	26	0.8	50		28.1625	13.6272	14.5353	48.3877	51.6123
003_cc	2	16	5	11	8.81333	26	0.8	50		29.2528	13.9175	15.3353	47.5766	52.4234
003_cc	2	16	5	11	8.81333	26	0.8	50		28.9886	13.8524	15.1361	47.7858	52.2142
003_cc	2	16	5	11	8.81333	26	0.8	50		23.6026	9.39892	14.2037	39.8216	60.1784
003_cc	2	16	5	11	8.81333	26	0.8	50		28.3043	13.1366	15.1677	46.4121	53.5879
003_cc	2	16	5	11	8.81333	26	0.8	50		28.6442	16.1077	12.5365	56.2336	43.7663
003_cc	2	16	5	11	8.81333	26	0.8	50		26.8463	12.9128	13.9335	48.0989	51.9011
003_cc	2	16	5	11	8.81333	26	0.8	50		23.9361	11.8934	12.0426	49.6883	50.3117
003_cc	2	16	5	11	8.81333	26	0.8	50		20.7871	10.5978	10.1893	50.9828	49.0172
003_cc	2	16	5	11	8.81333	26	0.8	50		21.2079	10.6771	10.5308	50.3449	49.655
003_cc	2	16	5	11	8.81333	26	0.8	50		23.9317	11.3348	12.5969	47.3631	52.6369
003_cc	2	16	5	11	8.81333	26	0.8	50		23.2666	11.3409	11.9256	48.7434	51.2565
003_cc	2	16	5	11	8.81333	26	0.8	50		32.5078	14.9361	17.5717	45.9462	54.0538
003_cc	2	16	5	11	8.81333	26	0.8	50		28.3197	13.4538	14.8659	47.5067	52.4933
003_cc	2	16	5	11	8.81333	26	0.8	50		21.2543	10.1762	11.0781	47.8782	52.1218
003_cc	2	16	5	11	8.81333	26	0.8	50		21.0861	10.2827	10.8034	48.7653	51.2347
003_cc	2	16	5	11	8.81333	26	0.8	50		16.9917	8.85584	8.13592	52.1185	47.8816
003_cc	2	16	5	11	8.81333	26	0.8	50		19.3498	9.64981	9.69997	49.8704	50.1296
003_cc	2	16	5	11	8.81333	26	0.8	50		22.8315	10.9999	11.8316	48.1785	51.8215
003_cc	2	16	5	11	8.81333	26	0.8	50		27.7864	12.8389	14.9475	46.2057	53.7943
003_cc	2	16	5	11	8.81333	26	0.8	50		22.0952	10.5091	11.5861	47.5627	52.4373
003_cc	2	16	5	11	8.81333	26	0.8	50		20.4016	9.83849	10.5631	48.2241	51.7759
003_cc	2	16	5	11	8.81333	26	0.8	50		19.0784	9.6714	9.40703	50.6928	49.3072
003_cc	2	16	5	11	8.81333	26	0.8	50		18.8475	8.06906	10.7784	42.8123	57.1876
003_cc	2	16	5	11	8.81333	26	0.8	50		27.4663	11.2291	16.2371	40.8834	59.1166
003_cc	2	16	5	11	8.81333	26	0.8	50		24.4604	11.4607	12.9997	46.8542	53.1458
003_cc	2	16	5	11	8.81333	26	0.8	50
003_cc	2	16	5	11	8.81333	26	0.8	50
005_cc	2	14	2	12	2	12		50		44.8319	18.3098	26.5221	40.841	59.159
005_cc	2	14	2	12	2	12		50		47.3129	19.3193	27.9936	40.8331	59.1669
005_cc	2	14	2	12	2	12		50		43.3887	17.2666	26.1221	39.7952	60.2048
005_cc	2	14	2	12	2	12		50		41.6662	15.6833	25.9829	37.6404	62.3596
005_cc	2	14	2	12	2	12		50		43.8123	17.2705	26.5418	39.4193	60.5807
005_cc	2	14	2	12	2	12		50		44.4121	17.4263	26.9857	39.2378	60.7621
005_cc	2	14	2	12	2	12		50		39.8291	16.5763	23.2528	41.6185	58.3815
005_cc	2	14	2	12	2	12		50		45.8069	17.5362	28.2707	38.283	61.717
005_cc	2	14	2	12	2	12		50		48.8573	21.4549	27.4024	43.9134	56.0866
005_cc	2	14	2	12	2	12		50		50.8515	19.7481	31.1034	38.8349	61.1651
005_cc	2	14	2	12	2	12		50		49.2569	23.1872	26.0697	47.074	52.926
005_cc	2	14	2	12	2	12		50		53.6141	20.9397	32.6745	39.0563	60.9437
005_cc	2	14	2	12	2	12		50		47.7605	22.1014	25.659	46.2756	53.7244
005_cc	2	14	2	12	2	12		50		55.2997	21.7974	33.5023	39.4169	60.5831
005_cc	2	14	2	12	2	12		50		50.2641	23.1085	27.1556	45.9742	54.0258
005_cc	2	14	2	12	2	12		50		52.0363	21.2071	30.8292	40.7545	59.2455
005_cc	2	14	2	12	2	12		50		46.2935	20.7284	25.565	44.7761	55.2239
005_cc	2	14	2	12	2	12		50		46.7519	19.698	27.054	42.133	57.867
005_cc	2	14	2	12	2	12		50		50.8405	20.4823	30.3583	40.2873	59.7127
005_cc	2	14	2	12	2	12		50		41.4546	17.4734	23.9812	42.1507	57.8493
005_cc	2	14	2	12	2	12		50		51.4191	19.4542	31.9649	37.8345	62.1655
005_cc	2	14	2	12	2	12		50		46.814	21.4639	25.3501	45.8492	54.1508
005_cc	2	14	2	12	2	12		50		39.9391	16.5939	23.3452	41.548	58.452
005_cc	2	14	2	12	2	12		50		52.1077	19.714	32.3937	37.8331	62.1669
005_cc	2	14	2	12	2	12		50		45.2592	17.0634	28.1958	37.7015	62.2985
005_cc	2	14	2	12	2	12		50		45.0333	20.6212	24.4121	45.7911	54.2089
005_cc	2	14	2	12	2	12		50		42.2132	18.8551	23.3581	44.6663	55.3337
005_cc	2	14	2	12	2	12		50		47.0634	18.0237	29.0396	38.2968	61.7033
005_cc	2	14	2	12	2	12		50		49.0527	17.6608	31.3919	36.0037	63.9963
005_cc	2	14	2	12	2	12		50		44.76	19.0482	25.7118	42.5562	57.4438
005_cc	2	14	2	12	2	12		50		46.9314	21.8547	25.0767	46.5674	53.4327
005_cc	2	14	2	12	2	12		50		42.4293	18.151	24.2783	42.7794	57.2206
005_cc	2	14	2	12	2	12		50		45.8212	17.5624	28.2588	38.3281	61.6718
005_cc	2	14	2	12	2	12		50		52.6989	19.5636	33.1353	37.1234	62.8766
005_cc	2	14	2	12	2	12		50		47.0564	16.6759	30.3805	35.4382	64.5618
005_cc	2	14	2	12	2	12		50		44.6953	17.8255	26.8697	39.8823	60.1176
005_cc	2	14	2	12	2	12		50		45.5288	20.2976	25.2312	44.5819	55.4181
005_cc	2	14	2	12	2	12		50		46.6803	21.745	24.9353	46.5829	53.4171
005_cc	2	14	2	12	2	12		50		47.7176	21.5622	26.1554	45.1871	54.8129
005_cc	2	14	2	12	2	12		50		44.8208	20.0767	24.744	44.7934	55.2066
005_cc	2	14	2	12	2	12		50		47.5422	19.704	27.8382	41.4453	58.5547
005_cc	2	14	2	12	2	12		50		46.9441	20.218	26.7261	43.0682	56.9318
005_cc	2	14	2	12	2	12		50		51.4434	17.8437	33.5998	34.686	65.314
005_cc	2	14	2	12	2	12		50		46.1343	23.7795	22.3548	51.544	48.456
005_cc	2	14	2	12	2	12		50
005_cc	2	14	2	12	2	12		50
005_cc	2	14	2	12	2	12		50
005_cc	2	14	2	12	2	12		50
006_cc	2	14	5	9	9.29	26	1.1	50	9.23077	34.013	18.7666	15.2464	55.1747	44.8253
006_cc	2	14	5	9	9.29	26	1.1	50	9.53846	37.8027	20.7054	17.0973	54.7724	45.2276
006_cc	2	14	5	9	9.29	26	1.1	50	9.23077	38.7704	21.496	17.2744	55.4444	44.5556
006_cc	2	14	5	9	9.29	26	1.1	50	9.92308	41.2207	23.0153	18.2054	55.8344	44.1656
006_cc	2	14	5	9	9.29	26	1.1	50	9.07692	31.5192	16.5584	14.9608	52.5344	47.4656
006_cc	2	14	5	9	9.29	26	1.1	50	10.1538	33.885	18.6949	15.1901	55.1716	44.8284
006_cc	2	14	5	9	9.29	26	1.1	50	10.0769	37.4025	20.6595	16.743	55.2357	44.7643
006_cc	2	14	5	9	9.29	26	1.1	50	9.76923	38.1328	20.943	17.1898	54.9213	45.0787
006_cc	2	14	5	9	9.29	26	1.1	50	9.61538	37.5617	21.0404	16.5213	56.0155	43.9845
006_cc	2	14	5	9	9.29	26	1.1	50	9.46154	38.9579	21.5162	17.4417	55.2294	44.7706
006_cc	2	14	5	9	9.29	26	1.1	50	9.53846	31.6329	17.2079	14.425	54.3987	45.6013
006_cc	2	14	5	9	9.29	26	1.1	50	10.1538	32.9799	18.0869	14.8929	54.8423	45.1577
006_cc	2	14	5	9	9.29	26	1.1	50	9.92308	35.4471	19.6781	15.769	55.5141	44.4859
006_cc	2	14	5	9	9.29	26	1.1	50	10	38.4493	21.128	17.3212	54.9504	45.0496
006_cc	2	14	5	9	9.29	26	1.1	50	9.76923	38.9105	21.3794	17.5311	54.9451	45.055
006_cc	2	14	5	9	9.29	26	1.1	50	9.61538	39.4555	21.9697	17.4858	55.6823	44.3177
006_cc	2	14	5	9	9.29	26	1.1	50	9.84615	38.3482	20.8532	17.495	54.3785	45.6215
006_cc	2	14	5	9	9.29	26	1.1	50	9.46154	30.0026	16.0568	13.9458	53.518	46.482
006_cc	2	14	5	9	9.29	26	1.1	50	9.53846	30.3238	16.5417	13.7821	54.5502	45.4498
006_cc	2	14	5	9	9.29	26	1.1	50	9.84615	34.4753	19.0004	15.4748	55.1132	44.8868
006_cc	2	14	5	9	9.29	26	1.1	50	9.69231	35.9832	19.627	16.3561	54.545	45.4549
006_cc	2	14	5	9	9.29	26	1.1	50	9.76923	38.2156	20.8641	17.3515	54.5958	45.4042
006_cc	2	14	5	9	9.29	26	1.1	50	9.92308	39.6887	22.0059	17.6827	55.4464	44.5536
006_cc	2	14	5	9	9.29	26	1.1	50	9.53846	37.656	20.9697	16.6863	55.6875	44.3125
006_cc	2	14	5	9	9.29	26	1.1	50	10.0769	39.5253	21.5185	18.0069	54.4422	45.5578
006_cc	2	14	5	9	9.29	26	1.1	50	10.0769	33.919	18.2665	15.6525	53.8534	46.1466
006_cc	2	14	5	9	9.29	26	1.1	50	9.92308	32.7746	18.0946	14.68	55.2091	44.7909
006_cc	2	14	5	9	9.29	26	1.1	50	9.92308	34.8794	19.1666	15.7128	54.9512	45.0488
006_cc	2	14	5	9	9.29	26	1.1	50	8.46154	30.8712	16.9837	13.8874	55.0149	44.9851
006_cc	2	14	5	9	9.29	26	1.1	50	10.4615	41.7598	22.8434	18.9164	54.7019	45.2981
006_cc	2	14	5	9	9.29	26	1.1	50	9.23077	36.6647	20.2323	16.4325	55.1818	44.8182
006_cc	2	14	5	9	9.29	26	1.1	50	9.76923	38.7651	21.728	17.0371	56.0505	43.9495
006_cc	2	14	5	9	9.29	26	1.1	50	9.38462	35.5125	19.4143	16.0982	54.6689	45.3311
006_cc	2	14	5	9	9.29	26	1.1	50	9.23077	33.4484	17.9458	15.5026	53.6522	46.3478
006_cc	2	14	5	9	9.29	26	1.1	50	9.53846	31.9769	17.1778	14.7991	53.7193	46.2807
006_cc	2	14	5	9	9.29	26	1.1	50	10.0769	34.2189	18.892	15.3269	55.2092	44.7908
006_cc	2	14	5	9	9.29	26	1.1	50	8.76923	30.5886	16.719	13.8696	54.6577	45.3423
006_cc	2	14	5	9	9.29	26	1.1	50	9.46154	34.4612	18.9747	15.4865	55.061	44.939
006_cc	2	14	5	9	9.29	26	1.1	50	9.46154	37.5402	20.4598	17.0804	54.501	45.499
006_cc	2	14	5	9	9.29	26	1.1	50	9.30769	37.6642	20.7607	16.9035	55.1206	44.8794
006_cc	2	14	5	9	9.29	26	1.1	50	9.92308	40.3641	22.5842	17.7798	55.9513	44.0487
006_cc	2	14	5	9	9.29	26	1.1	50	9.53846	38.9359	21.3876	17.5483	54.9302	45.0698
006_cc	2	14	5	9	9.29	26	1.1	50	10	34.0713	18.3444	15.727	53.8411	46.1589
006_cc	2	14	5	9	9.29	26	1.1	50	9.61538	30.8051	16.7945	14.0107	54.5183	45.4817
006_cc	2	14	5	9	9.29	26	1.1	50	9.15385	30.5271	16.8298	13.6973	55.1308	44.8693
006_cc	2	14	5	9	9.29	26	1.1	50	10.3077	39.3504	21.7958	17.5547	55.3889	44.6111
006_cc	2	14	5	9	9.29	26	1.1	50	9.92308	38.7485	21.2216	17.5269	54.7675	45.2325
006_cc	2	14	5	9	9.29	26	1.1	50	9.92308	39.2329	21.6018	17.631	55.0605	44.9395
006_cc	2	14	5	9	9.29	26	1.1	50	10.8462	44.9261	24.8885	20.0377	55.3986	44.6014
006_cc	2	14	5	9	9.29	26	1.1	50	14.3077	47.0801	25.0948	21.9852	53.3024	46.6976
006_cc	2	14	5	9	9.29	26	1.1	50	9.46154	30.7848	16.9681	13.8167	55.1185	44.8815
006_cc	2	14	5	9	9.29	26	1.1	50	8.15385	26.8186	14.9797	11.8389	55.8556	44.1444
006_cc	2	14	5	9	9.29	26	1.1	50	8.84615	31.4229	17.5638	13.8591	55.8948	44.1052
006_cc	2	14	5	9	9.29	26	1.1	50	9.07692	32.8079	18.1515	14.6563	55.3268	44.6732
006_cc	2	14	5	9	9.29	26	1.1	50	9.46154	36.2936	19.9264	16.3672	54.9033	45.0967
006_cc	2	14	5	9	9.29	26	1.1	50	10.5385	41.7813	22.8702	18.9111	54.7379	45.2621
006_cc	2	14	5	9	9.29	26	1.1	50	11	43.1936	23.8362	19.3574	55.1846	44.8154
006_cc	2	14	5	9	9.29	26	1.1	50	11.5385	46.3275	25.942	20.3856	55.9969	44.0031
006_cc	2	14	5	9	9.29	26	1.1	50	11.2308	45.5783	25.2229	20.3554	55.3398	44.6602
006_cc	2	14	5	9	9.29	26	1.1	50	11.6923	47.2233	25.8656	21.3577	54.773	45.227
006_cc	2	15	4	11	9.24333	26	1.1	50	11.4615	40.4121	21.8514	18.5607	54.0714	45.9286
006_cc	2	15	4	11	9.24333	26	1.1	50	11.5385	40.493	21.7423	18.7507	53.6939	46.3061
006_cc	2	15	4	11	9.24333	26	1.1	50	11.5385	39.0076	21.9363	17.0713	56.236	43.764
006_cc	2	15	4	11	9.24333	26	1.1	50	11.4615	40.9958	23.172	17.8238	56.5229	43.4771
006_cc	2	15	4	11	9.24333	26	1.1	50	11.4615	42.4434	23.2247	19.2187	54.7192	45.2808
006_cc	2	15	4	11	9.24333	26	1.1	50	11.3077	43.4087	23.7923	19.6164	54.81	45.19
006_cc	2	15	4	11	9.24333	26	1.1	50	12.1538	49.6119	27.6103	22.0016	55.6526	44.3474
006_cc	2	15	4	11	9.24333	26	1.1	50	11.3077	47.0604	26.2069	20.8535	55.6878	44.3122
006_cc	2	15	4	11	9.24333	26	1.1	50	11.4615	45.7788	24.5706	21.2083	53.6723	46.3277
006_cc	2	15	4	11	9.24333	26	1.1	50	11.4615	44.7863	24.4013	20.385	54.4839	45.5161
006_cc	2	15	4	11	9.24333	26	1.1	50	11.6154	37.9369	21.2119	16.725	55.9137	44.0863
006_cc	2	15	4	11	9.24333	26	1.1	50	10.9231	34.6237	18.854	15.7697	54.454	45.546
006_cc	2	15	4	11	9.24333	26	1.1	50	11.2308	37.1997	20.3963	16.8035	54.8291	45.1709
006_cc	2	15	4	11	9.24333	26	1.1	50	11.1538	39.9621	21.3322	18.6299	53.381	46.619
006_cc	2	15	4	11	9.24333	26	1.1	50	11.3077	38.8731	22.0856	16.7875	56.8145	43.1855
006_cc	2	15	4	11	9.24333	26	1.1	50	11.6154	44.4175	24.2363	20.1812	54.5648	45.4352
006_cc	2	15	4	11	9.24333	26	1.1	50	11.9231	47.7781	25.7739	22.0041	53.9451	46.0549
006_cc	2	15	4	11	9.24333	26	1.1	50	11	44.1673	24.2724	19.8949	54.9556	45.0444
006_cc	2	15	4	11	9.24333	26	1.1	50	11.9231	48.4177	26.9659	21.4518	55.6943	44.3057
006_cc	2	15	4	11	9.24333	26	1.1	50	11.8462	47.4879	26.6664	20.8215	56.1541	43.8459
006_cc	2	15	4	11	9.24333	26	1.1	50	11.5385	46.8757	26.1562	20.7195	55.7991	44.2009
006_cc	2	15	4	11	9.24333	26	1.1	50	11.9231	47.4326	26.4132	21.0194	55.6858	44.3142
006_cc	2	15	4	11	9.24333	26	1.1	50	11.6154	47.0137	26.0776	20.9361	55.4681	44.5319
006_cc	2	15	4	11	9.24333	26	1.1	50	11.6154	45.7732	25.1187	20.6545	54.8764	45.1236
006_cc	2	15	4	11	9.24333	26	1.1	50	11.6923	45.4305	24.7268	20.7037	54.4278	45.5722
006_cc	2	15	4	11	9.24333	26	1.1	50	11.6154	45.5006	24.7187	20.7819	54.3261	45.6739
006_cc	2	15	4	11	9.24333	26	1.1	50	11.4615	41.4573	22.28	19.1773	53.742	46.258
006_cc	2	15	4	11	9.24333	26	1.1	50	11.5385	44.4974	24.3785	20.1189	54.7864	45.2136
006_cc	2	15	4	11	9.24333	26	1.1	50	11.7692	44.4716	24.1064	20.3652	54.2063	45.7937
006_cc	2	15	4	11	9.24333	26	1.1	50	11.9231	46.7924	25.3184	21.4741	54.1078	45.8922
006_cc	2	15	4	11	9.24333	26	1.1	50	11.6923	43.5967	23.5947	20.002	54.1204	45.8796
006_cc	2	15	4	11	9.24333	26	1.1	50	11.6923	44.5859	24.1866	20.3993	54.2473	45.7527
006_cc	2	15	4	11	9.24333	26	1.1	50	11.8462	44.593	24.0502	20.5428	53.9327	46.0673
006_cc	2	15	4	11	9.24333	26	1.1	50	11.7692	43.343	23.3727	19.9703	53.925	46.075
006_cc	2	15	4	11	9.24333	26	1.1	50	11.8462	45.2184	24.4315	20.7869	54.0299	45.9701
006_cc	2	15	4	11	9.24333	26	1.1	50	11.7692	43.3617	23.2746	20.0871	53.6754	46.3246
006_cc	2	15	4	11	9.24333	26	1.1	50	11.6154	43.4119	23.3778	20.0341	53.851	46.1489
006_cc	2	15	4	11	9.24333	26	1.1	50	11.5385	41.8319	22.503	19.3289	53.7939	46.2061
006_cc	2	15	4	11	9.24333	26	1.1	50	11.6154	43.5147	23.4695	20.0452	53.9347	46.0653
006_cc	2	15	4	11	9.24333	26	1.1	50	11.6923	47.346	26.1172	21.2288	55.1625	44.8375
006_cc	2	15	4	11	9.24333	26	1.1	50	11.7692	46.8399	25.9466	20.8933	55.3943	44.6058
006_cc	2	15	4	11	9.24333	26	1.1	50	11.9231	48.5253	27.0605	21.4649	55.7656	44.2344
006_cc	2	15	4	11	9.24333	26	1.1	50	11.7692	47.2489	26.4025	20.8464	55.8797	44.1203
006_cc	2	15	4	11	9.24333	26	1.1	50	11.9231	48.738	27.2219	21.5161	55.8536	44.1464
006_cc	2	15	4	11	9.24333	26	1.1	50	11.8462	47.5381	26.5737	20.9644	55.8998	44.1002
006_cc	2	15	4	11	9.24333	26	1.1	50	12.2308	49.3288	27.5646	21.7642	55.8793	44.1207
006_cc	2	15	4	11	9.24333	26	1.1	50	12.1538	48.9643	27.2166	21.7477	55.5846	44.4154
006_cc	2	15	4	11	9.24333	26	1.1	50	11.6923	47.1908	26.1446	21.0462	55.4018	44.5982
006_cc	2	15	4	11	9.24333	26	1.1	50	12.0769	48.2037	26.886	21.3178	55.7757	44.2243
006_cc	2	15	4	11	9.24333	26	1.1	50	11.7692	46.4162	25.8201	20.596	55.6275	44.3725
006_cc	2	15	4	11	9.24333	26	1.1	50	12.2308	48.5174	27.1646	21.3528	55.9894	44.0106
006_cc	2	15	4	11	9.24333	26	1.1	50	12.0769	46.479	26.1766	20.3024	56.3193	43.6807
006_cc	2	15	4	11	9.24333	26	1.1	50	12.1538	47.437	26.5708	20.8663	56.0127	43.9873
006_cc	2	15	4	11	9.24333	26	1.1	50	12.0769	45.8481	25.7897	20.0583	56.2504	43.7496
006_cc	2	15	4	11	9.24333	26	1.1	50	12.1538	45.6226	25.5803	20.0423	56.0694	43.9306
006_cc	2	15	4	11	9.24333	26	1.1	50	12.0769	44.3571	24.8968	19.4603	56.1281	43.8719
006_cc	2	15	4	11	9.24333	26	1.1	50	11.9231	42.4057	23.7487	18.657	56.0035	43.9965
006_cc	2	15	4	11	9.24333	26	1.1	50	11.1538	37.9661	20.9021	17.064	55.0546	44.9454
006_cc	2	15	4	11	9.24333	26	1.1	50	11.3846	37.9363	20.6266	17.3097	54.3716	45.6284
006_cc	2	15	4	11	9.24333	26	1.1	50	12	42.4939	22.9965	19.4974	54.1171	45.8829
006_cc	2	15	4	11	9.24333	26	1.1	50	11.8462	42.1667	22.9214	19.2452	54.3592	45.6408
006_cc	2	15	4	11	9.24333	26	1.1	50	12.3077	46.4816	25.2151	21.2665	54.2475	45.7525
006_cc	2	15	4	11	9.24333	26	1.1	50	12	46.0979	25.0454	21.0525	54.3309	45.6691
006_cc	2	15	4	11	9.24333	26	1.1	50	11.8462	47.9938	26.6474	21.3464	55.5226	44.4774
006_cc	2	15	4	11	9.24333	26	1.1	50	12.0769	49.7587	27.831	21.9276	55.9321	44.0679
006_cc	2	15	4	11	9.24333	26	1.1	50	11.6923	46.6027	26.2076	20.3951	56.2363	43.7637
006_cc	2	15	4	11	9.24333	26	1.1	50	12	48.8319	27.4443	21.3876	56.2016	43.7984
006_cc	2	15	4	11	9.24333	26	1.1	50	11.4615	45.1474	25.335	19.8124	56.1161	43.8839
006_cc	2	15	4	11	9.24333	26	1.1	50	11.6154	46.6603	25.9328	20.7275	55.5779	44.4221
006_cc	2	15	4	11	9.24333	26	1.1	50	11.6923	46.063	25.5978	20.4653	55.5712	44.4288
006_cc	2	15	4	11	9.24333	26	1.1	50	12.3077	47.7351	26.9128	20.8223	56.3795	43.6205
006_cc	2	15	4	11	9.24333	26	1.1	50	11.6154	42.8347	23.9467	18.888	55.9049	44.0951
007_cc	2	14	5	9	9.32	32	0.9	50	9.72632	27.9825	9.60795	18.3746	34.3356	65.6644
007_cc	2	14	5	9	9.32	32	0.9	50	9.6	27.3484	9.52453	17.8238	34.8267	65.1733
007_cc	2	14	5	9	9.32	32	0.9	50	9.63158	28.1287	9.71751	18.4112	34.5466	65.4534
007_cc	2	14	5	9	9.32	32	0.9	50	9.2	29.1559	10.018	19.1379	34.3602	65.6398
007_cc	2	14	5	9	9.32	32	0.9	50	9.4	26.2292	9.14643	17.0827	34.8712	65.1288
007_cc	2	14	5	9	9.32	32	0.9	50	9.10526	29.0381	9.98143	19.0567	34.3736	65.6265
007_cc	2	14	5	9	9.32	32	0.9	50	9.46316	27.7502	9.65757	18.0926	34.8018	65.1981
007_cc	2	14	5	9	9.32	32	0.9	50	9.07368	30.23	10.3737	19.8564	34.3157	65.6842
007_cc	2	14	5	9	9.32	32	0.9	50	9.45263	27.8556	9.60011	18.2555	34.4638	65.5361
007_cc	2	14	5	9	9.32	32	0.9	50	9.15789	29.8296	10.2039	19.6258	34.2071	65.7929
007_cc	2	14	5	9	9.32	32	0.9	50	9.38947	28.6301	9.79716	18.833	34.2198	65.7802
007_cc	2	14	5	9	9.32	32	0.9	50	9.12632	28.7426	9.91657	18.826	34.5013	65.4987
007_cc	2	14	5	9	9.32	32	0.9	50	9.30526	28.1972	9.70161	18.4956	34.4063	65.5937
007_cc	2	14	5	9	9.32	32	0.9	50	9.06316	29.4118	10.0826	19.3292	34.2809	65.7191
007_cc	2	14	5	9	9.32	32	0.9	50	9.35789	27.5528	9.48886	18.064	34.4388	65.5612
007_cc	2	14	5	9	9.32	32	0.9	50	9.03158	29.8232	10.1895	19.6337	34.1663	65.8337
007_cc	2	14	5	9	9.32	32	0.9	50	9.37895	28.7396	9.86578	18.8738	34.3282	65.6717
007_cc	2	14	5	9	9.32	32	0.9	50	9.17895	28.4171	9.79692	18.6202	34.4754	65.5246
007_cc	2	14	5	9	9.32	32	0.9	50	9.27368	29.4491	10.0371	19.4121	34.0827	65.9173
007_cc	2	14	5	9	9.32	32	0.9	50	9.09474	29.6151	10.1561	19.459	34.2938	65.7062
007_cc	2	14	5	9	9.32	32	0.9	50	9.42105	27.982	9.63556	18.3465	34.4348	65.5652
007_cc	2	14	5	9	9.32	32	0.9	50	9.12632	29.0643	9.98718	19.0771	34.3623	65.6377
007_cc	2	14	5	9	9.32	32	0.9	50	9.4	28.1002	9.73974	18.3605	34.6607	65.3393
007_cc	2	14	5	9	9.32	32	0.9	50	9.06316	28.1186	9.73692	18.3816	34.6281	65.3719
007_cc	2	14	5	9	9.32	32	0.9	50	9.32632	29.4753	10.0559	19.4194	34.1162	65.8837
007_cc	2	14	5	9	9.32	32	0.9	50	9.13684	28.1029	9.77816	18.3247	34.7942	65.2059
007_cc	2	14	5	9	9.32	32	0.9	50	9.35789	28.0117	9.64613	18.3655	34.4361	65.5639
007_cc	2	14	5	9	9.32	32	0.9	50	9.04211	28.9695	9.96029	19.0092	34.382	65.618
007_cc	2	14	5	9	9.32	32	0.9	50	9.31579	28.6546	9.81368	18.841	34.2481	65.7519
007_cc	2	14	5	9	9.32	32	0.9	50	9.03158	27.9498	9.67941	18.2704	34.6314	65.3686
007_cc	2	14	5	9	9.32	32	0.9	50	9.36842	29.3036	9.99823	19.3054	34.1194	65.8806
007_cc	2	14	5	9	9.32	32	0.9	50	9.11579	29.5706	10.1247	19.4459	34.2389	65.761
007_cc	2	14	5	9	9.32	32	0.9	50	9.36842	28.1922	9.71334	18.4788	34.4541	65.5459
007_cc	2	14	5	9	9.32	32	0.9	50	9.22105	28.8624	9.94592	18.9165	34.4598	65.5402
007_cc	2	14	5	9	9.32	32	0.9	50	9.28421	28.7541	9.86763	18.8865	34.3173	65.6827
007_cc	2	14	5	9	9.32	32	0.9	50	9.10526	28.0278	9.72117	18.3066	34.684	65.316
007_cc	2	14	5	9	9.32	32	0.9	50	9.28421	28.1377	9.73964	18.3981	34.6142	65.3858
007_cc	2	14	5	9	9.32	32	0.9	50	9.14737	29.7639	10.1986	19.5654	34.2649	65.7352
007_cc	2	14	5	9	9.32	32	0.9	50	9.30526	27.0256	9.39027	17.6353	34.7459	65.2541
007_cc	2	14	5	9	9.32	32	0.9	50	9.10526	27.5079	9.69605	17.8119	35.2482	64.7519
007_cc	2	14	5	9	9.32	32	0.9	50	9.31579	29.3498	9.94527	19.4045	33.8854	66.1146
007_cc	2	14	5	9	9.32	32	0.9	50	9.08421	28.423	9.7343	18.6888	34.2479	65.7521
007_cc	2	14	5	9	9.32	32	0.9	50	8.93684	29.3757	10.1227	19.253	34.4594	65.5406
007_cc	2	14	5	9	9.32	32	0.9	50	9.05263	25.9887	9.11887	16.8699	35.0878	64.9122
007_cc	2	14	5	9	9.32	32	0.9	50	8.86316	30.6433	10.3965	20.2468	33.9275	66.0725
007_cc	2	14	5	9	9.32	32	0.9	50	9.14737	27.7796	9.66436	18.1153	34.7894	65.2107
007_cc	2	14	5	9	9.32	32	0.9	50	8.92632	26.9823	9.43755	17.5448	34.9767	65.0233
007_cc	2	14	5	9	9.32	32	0.9	50	9.16842	31.0733	10.4872	20.5861	33.7499	66.2501
007_cc	2	14	5	9	9.32	32	0.9	50	8.93684	26.8643	9.41505	17.4493	35.0467	64.9533
007_cc	2	14	5	9	9.32	32	0.9	50	9.11579	26.0948	9.19036	16.9044	35.2191	64.7809
007_cc	2	14	5	9	9.32	32	0.9	50	8.91579	31.759	10.7517	21.0073	33.854	66.146
007_cc	2	14	5	9	9.32	32	0.9	50	9.15789	25.7052	9.09865	16.6065	35.3962	64.6038
007_cc	2	14	5	9	9.32	32	0.9	50	8.89474	26.9833	9.4645	17.5188	35.0754	64.9246
007_cc	2	14	5	9	9.32	32	0.9	50	9.17895	30.7464	10.4382	20.3081	33.9495	66.0505
007_cc	2	14	5	9	9.32	32	0.9	50	8.87368	27.3481	9.55997	17.7881	34.9567	65.0433
007_cc	2	14	5	9	9.32	32	0.9	50	9.2	27.4249	9.50274	17.9222	34.65	65.35
007_cc	2	14	5	9	9.32	32	0.9	50	8.87368	28.6599	9.97234	18.6875	34.7955	65.2045
007_cc	2	14	5	9	9.32	32	0.9	50	9.18947	25.8513	9.0868	16.7645	35.1503	64.8496
007_cc	2	14	5	9	9.32	32	0.9	50	8.89474	30.8494	10.4839	20.3655	33.9842	66.0158
007_cc	2	14	5	9	9.32	32	0.9	50	9.13684	26.771	9.42598	17.345	35.2097	64.7903
007_cc	2	14	5	9	9.32	32	0.9	50	8.93684	26.9424	9.47546	17.4669	35.1694	64.8306
007_cc	2	14	5	9	9.32	32	0.9	50	9.12632	30.9022	10.4861	20.4161	33.9331	66.0669
007_cc	2	14	5	9	9.32	32	0.9	50	8.91579	27.2184	9.56172	17.6567	35.1296	64.8704
007_cc	2	14	5	9	9.32	32	0.9	50	9.16842	25.9436	9.12315	16.8204	35.1654	64.8346
007_cc	2	14	5	9	9.32	32	0.9	50	8.90526	31.2412	10.6438	20.5973	34.0699	65.9301
007_cc	2	14	5	9	9.32	32	0.9	50	9.14737	25.1516	8.89934	16.2522	35.3828	64.6172
007_cc	2	14	5	9	9.32	32	0.9	50	8.91579	28.3165	9.79508	18.5214	34.5914	65.4085
007_cc	2	14	5	9	9.32	32	0.9	50	9.14737	28.0394	9.75321	18.2862	34.784	65.216
007_cc	2	14	5	9	9.32	32	0.9	50	8.87368	27.1773	9.52707	17.6503	35.0552	64.9448
007_cc	2	14	5	9	9.32	32	0.9	50	9.13684	30.7881	10.4269	20.3612	33.8667	66.1333
007_cc	2	14	5	9	9.32	32	0.9	50	8.90526	26.6901	9.42628	17.2638	35.3175	64.6824
007_cc	2	14	5	9	9.32	32	0.9	50	9.15789	25.9693	9.12434	16.845	35.1351	64.8649
007_cc	2	14	5	9	9.32	32	0.9	50	8.86316	28.1091	9.81726	18.2918	34.9255	65.0744
007_cc	2	14	5	9	9.32	32	0.9	50	9.2	25.805	9.06858	16.7364	35.1428	64.8572
007_cc	2	14	5	9	9.32	32	0.9	50	8.96842	31.1974	10.572	20.6254	33.8875	66.1126
007_cc	2	14	5	9	9.32	32	0.9	50	9.08421	25.7875	9.10813	16.6793	35.32	64.68
007_cc	2	14	5	9	9.32	32	0.9	50	8.86316	28.0921	9.7352	18.3569	34.6546	65.3455
007_cc	2	14	5	9	9.32	32	0.9	50	9.13684	28.7534	9.96623	18.7872	34.661	65.339
007_cc	2	14	5	9	9.32	32	0.9	50	8.98947	26.7352	9.35305	17.3822	34.984	65.016
007_cc	2	14	5	9	9.32	32	0.9	50	9.13684	31.503	10.7414	20.7616	34.0965	65.9035
007_cc	2	14	5	9	9.32	32	0.9	50	8.97895	26.4307	9.42183	17.0089	35.6473	64.3527
007_cc	2	14	5	9	9.32	32	0.9	50	9.24211	29.3207	9.99712	19.3236	34.0958	65.9043
007_cc	2	14	5	9	9.32	32	0.9	50	9.01053	26.9422	9.35516	17.587	34.7231	65.2769
007_cc	2	14	5	9	9.32	32	0.9	50	9.18947	26.1253	9.25477	16.8705	35.4246	64.5754
007_cc	2	14	5	9	9.32	32	0.9	50	9.04211	28.2119	9.75866	18.4532	34.5906	65.4094
007_cc	2	14	5	9	9.32	32	0.9	50	9.26316	25.9701	9.12678	16.8433	35.1435	64.8565
007_cc	2	14	5	9	9.32	32	0.9	50	8.87368	29.6506	10.2413	19.4094	34.5398	65.4602
007_cc	2	14	5	9	9.32	32	0.9	50	9.11579	25.7589	9.04846	16.7104	35.1275	64.8725
007_cc	2	14	5	9	9.32	32	0.9	50	8.92632	29.8267	10.169	19.6577	34.0935	65.9065
007_cc	2	14	5	9	9.32	32	0.9	50	9.33684	25.9732	9.11902	16.8542	35.1094	64.8906
007_cc	2	14	5	9	9.32	32	0.9	50	8.70526	31.9077	11.299	20.6088	35.4115	64.5886
007_cc	2	14	5	9	9.32	32	0.9	50	9.23158	25.3529	8.99594	16.357	35.4828	64.5172
007_cc	2	14	5	9	9.32	32	0.9	50	9.04211	32.578	11.0903	21.4877	34.0423	65.9577
007_cc	2	14	5	9	9.32	32	0.9	50	9.28421	24.529	8.71138	15.8176	35.5147	64.4853
007_cc	2	14	5	9	9.32	32	0.9	50	8.91579	32.3138	11.0803	21.2335	34.2897	65.7102
007_cc	2	14	5	9	9.32	32	0.9	50	9.12632	26.2441	9.4002	16.8439	35.8184	64.1816
007_cc	2	14	5	9	9.32	32	0.9	50	8.91579	29.7051	10.1167	19.5884	34.057	65.9429
007_cc	2	14	5	9	9.32	32	0.9	50	9.13684	25.6189	9.00366	16.6152	35.1446	64.8553
007_cc	2	14	5	9	9.32	32	0.9	50	8.89474	27.864	9.69745	18.1666	34.8027	65.1972
007_cc	2	14	5	9	9.32	32	0.9	50	9.12632	27.5282	9.6264	17.9018	34.9692	65.0308
007_cc	2	14	5	9	9.32	32	0.9	50	8.86316	25.7858	9.09056	16.6953	35.2541	64.7459
007_cc	2	14	5	9	9.32	32	0.9	50	9.01053	27.7472	9.68018	18.067	34.8871	65.1129
007_cc	2	14	5	9	9.32	32	0.9	50	8.88421	26.5446	9.3453	17.1993	35.2061	64.7939
007_cc	2	14	5	9	9.32	32	0.9	50	9.02105	28.4567	9.87533	18.5814	34.703	65.2971
007_cc	2	14	5	9	9.32	32	0.9	50	8.76842	26.6014	9.36141	17.24	35.1915	64.8085
007_cc	2	14	5	9	9.32	32	0.9	50	9.13684	29.2175	10.0443	19.1733	34.3776	65.6224
007_cc	2	14	5	9	9.32	32	0.9	50	8.71579	26.6575	9.35489	17.3027	35.0928	64.9072
007_cc	2	14	5	9	9.32	32	0.9	50	9.13684	30.7624	10.4725	20.2899	34.0431	65.957
007_cc	2	14	5	9	9.32	32	0.9	50	8.88421	26.8571	9.42694	17.4301	35.1004	64.8996
007_cc	2	14	5	9	9.32	32	0.9	50	9.09474	30.69	10.4319	20.2581	33.9912	66.0088
007_cc	2	14	5	9	9.32	32	0.9	50	8.88421	25.5367	9.0342	16.5025	35.3773	64.6228
007_cc	2	14	5	9	9.32	32	0.9	50	9.02105	30.4042	10.3388	20.0653	34.0045	65.9954
007_cc	2	14	5	9	9.32	32	0.9	50	8.85263	26.1286	9.23122	16.8974	35.3299	64.6701
007_cc	2	14	5	9	9.32	32	0.9	50	9.05263	27.1736	9.44027	17.7333	34.7406	65.2593
007_cc	2	14	5	9	9.32	32	0.9	50	8.83158	26.9505	9.4714	17.4791	35.1437	64.8563
007_cc	2	14	5	9	9.32	32	0.9	50	9.07368	26.3128	9.17291	17.1399	34.861	65.139
007_cc	2	14	5	9	9.32	32	0.9	50	8.84211	28.4989	9.73942	18.7595	34.1747	65.8253
007_cc	2	14	5	9	9.32	32	0.9	50	8.92632	26.1844	9.56462	16.6198	36.5279	63.4721
007_cc	2	14	5	9	9.32	32	0.9	50	9.06316	27.7492	9.56255	18.1866	34.4607	65.5394
007_cc	2	14	5	9	9.32	32	0.9	50	9.06316	25.5807	8.91496	16.6658	34.8503	65.1498
007_cc	2	14	5	9	9.32	32	0.9	50	8.52632	28.387	9.79921	18.5878	34.5201	65.4799
007_cc	2	14	5	9	9.32	32	0.9	50	8.74737	25.1679	8.81184	16.356	35.0123	64.9877
007_cc	2	14	5	9	9.32	32	0.9	50	8.46316	28.7763	9.8904	18.8859	34.37	65.63
007_cc	2	14	5	9	9.32	32	0.9	50	8.8	25.2785	9.17447	16.104	36.2935	63.7065
007_cc	2	14	5	9	9.32	32	0.9	50	8.52632	28.5971	9.86674	18.7304	34.5026	65.4974
007_cc	2	14	5	9	9.32	32	0.9	50	8.83158	26.4615	9.51919	16.9423	35.9738	64.0262
007_cc	2	14	5	9	9.32	32	0.9	50	8.32632	27.4344	9.52903	17.9054	34.7338	65.2662
007_cc	2	14	5	9	9.32	32	0.9	50	8.81053	25.2771	8.81991	16.4572	34.8928	65.1072
007_cc	2	14	5	9	9.32	32	0.9	50	8.51579	27.7455	9.61994	18.1256	34.672	65.328
007_cc	2	14	5	9	9.32	32	0.9	50	8.84211	25.0172	8.72583	16.2913	34.8794	65.1205
007_cc	2	14	5	9	9.32	32	0.9	50	8.44211	29.6849	10.1339	19.551	34.1383	65.8617
007_cc	2	14	5	9	9.32	32	0.9	50	8.8	25.1379	8.75089	16.3871	34.8115	65.1885
007_cc	2	14	5	9	9.32	32	0.9	50	8.45263	30.1902	10.2439	19.9463	33.9312	66.0687
007_cc	2	14	5	9	9.32	32	0.9	50	8.71579	23.9479	8.39678	15.5511	35.0627	64.9373
007_cc	2	14	5	9	9.32	32	0.9	50	8.47368	30.5377	10.3017	20.236	33.7343	66.2656
007_cc	2	14	5	9	9.32	32	0.9	50	8.69474	24.421	8.54298	15.878	34.9822	65.0178
007_cc	2	14	5	9	9.32	32	0.9	50	8.54737	27.4527	9.77482	17.6779	35.6061	64.394
007_cc	2	14	5	9	9.32	32	0.9	50	8.47368	28.4991	9.83704	18.6621	34.517	65.483
007_cc	2	14	5	9	9.32	32	0.9	50	8.85263	26.7445	9.19869	17.5458	34.3947	65.6053
007_cc	2	14	5	9	9.32	32	0.9	50	8.84211	28.3138	9.68448	18.6293	34.2041	65.7959
007_cc	2	14	5	9	9.32	32	0.9	50	8.95789	26.3285	9.05482	17.2737	34.3917	65.6083
007_cc	2	14	5	9	9.32	32	0.9	50	8.63158	28.5093	9.83957	18.6698	34.5135	65.4865
007_cc	2	14	5	9	9.32	32	0.9	50	9.05263	26.4063	9.123	17.2833	34.5485	65.4515
007_cc	2	14	5	9	9.32	32	0.9	50	8.61053	28.6312	9.91701	18.7141	34.6371	65.3629
007_cc	2	14	5	9	9.32	32	0.9	50	9.01053	26.4097	9.04531	17.3644	34.25	65.75
007_cc	2	14	5	9	9.32	32	0.9	50	8.73684	25.1329	8.52275	16.6102	33.9107	66.0893
007_cc	2	14	5	9	9.32	32	0.9	50	8.37895	23.6967	8.26343	15.4333	34.8716	65.1284
007_cc	2	14	5	9	9.32	32	0.9	50	9.36842	30.0034	10.8245	19.179	36.0774	63.9226
007_cc	2	14	5	9	9.32	32	0.9	50	8.84211	25.5597	8.91901	16.6407	34.8948	65.1053
007_cc	2	14	5	9	9.32	32	0.9	50	8.62105	27.538	9.45421	18.0838	34.3315	65.6684
007_cc	2	14	5	9	9.32	32	0.9	50	8.96842	24.4421	8.44387	15.9982	34.5465	65.4536
007_cc	2	14	5	9	9.32	32	0.9	50	8.64211	26.4161	9.02993	17.3862	34.1834	65.8166
007_cc	2	14	5	9	9.32	32	0.9	50	8.95789
007_cc	2	14	5	9	9.32	32	0.9	50
008_cc	2	21	5	16	10.2267	28	0.7	32	11.4286	44.8705	29.7454	15.1251	66.2917	33.7082
008_cc	2	21	5	16	10.2267	28	0.7	32	10.8844	49.908	32.0425	17.8654	64.2033	35.7968
008_cc	2	21	5	16	10.2267	28	0.7	32	11.0884	48.769	32.1423	16.6266	65.9074	34.0927
008_cc	2	21	5	16	10.2267	28	0.7	32	11.5646	48.845	31.7629	17.0821	65.028	34.972
008_cc	2	21	5	16	10.2267	28	0.7	32	11.9048	53.9102	34.8092	19.101	64.5689	35.4311
008_cc	2	21	5	16	10.2267	28	0.7	32	12.0408	49.4697	32.8684	16.6013	66.4415	33.5586
008_cc	2	21	5	16	10.2267	28	0.7	32	12.2449	58.6353	37.7154	20.9198	64.3221	35.6779
008_cc	2	21	5	16	10.2267	28	0.7	32	12.1088	53.1749	34.2759	18.8991	64.4587	35.5413
008_cc	2	21	5	16	10.2267	28	0.7	32	12.1769	51.5686	33.9511	17.6175	65.8367	34.1633
008_cc	2	21	5	16	10.2267	28	0.7	32	12.2449	48.0932	31.9948	16.0984	66.5267	33.4733
008_cc	2	21	5	16	10.2267	28	0.7	32	12.3129	50.648	32.8889	17.7591	64.9362	35.0638
008_cc	2	21	5	16	10.2267	28	0.7	32	12.3129	52.5016	33.9817	18.5199	64.725	35.275
008_cc	2	21	5	16	10.2267	28	0.7	32	12.381	53.5566	34.8831	18.6735	65.1331	34.8668
008_cc	2	21	5	16	10.2267	28	0.7	32	12.1769	46.3275	32.4652	13.8623	70.0777	29.9223
008_cc	2	21	5	16	10.2267	28	0.7	32	12.381	50.2427	33.4844	16.7582	66.6455	33.3546
008_cc	2	21	5	16	10.2267	28	0.7	32	12.2449	49.4545	32.9566	16.4978	66.6403	33.3597
008_cc	2	21	5	16	10.2267	28	0.7	32	12.381	47.4284	31.5273	15.9011	66.4734	33.5266
008_cc	2	21	5	16	10.2267	28	0.7	32	12.381	49.5802	32.7014	16.8787	65.9567	34.0433
008_cc	2	21	5	16	10.2267	28	0.7	32	12.449	49.4301	32.7832	16.6469	66.3224	33.6776
008_cc	2	21	5	16	10.2267	28	0.7	32	12.2449	52.7337	34.9245	17.8093	66.228	33.7721
008_cc	2	21	5	16	10.2267	28	0.7	32	12.517	50.168	33.1818	16.9861	66.1415	33.8585
008_cc	2	21	5	16	10.2267	28	0.7	32	12.6531	48.8998	33.3241	15.5757	68.1478	31.8522
008_cc	2	21	5	16	10.2267	28	0.7	32	12.6531	64.9047	41.2491	23.6556	63.5534	36.4466
008_cc	2	21	5	16	10.2267	28	0.7	32	12.517	55.3471	36.0731	19.2739	65.1763	34.8237
008_cc	2	21	5	16	10.2267	28	0.7	32	12.449	48.3686	31.5407	16.8279	65.209	34.791
008_cc	2	21	5	16	10.2267	28	0.7	32	12.7211	52.7161	34.5823	18.1338	65.6011	34.3989
008_cc	2	21	5	16	10.2267	28	0.7	32	12.449	54.9092	35.7187	19.1905	65.0504	34.9495
008_cc	2	21	5	16	10.2267	28	0.7	32	12.7891	48.2889	32.1136	16.1753	66.503	33.4969
008_cc	2	21	5	16	10.2267	28	0.7	32	12.449	45.1141	30.5104	14.6037	67.6294	32.3706
008_cc	2	21	5	16	10.2267	28	0.7	32	12.7891	51.259	34.7274	16.5316	67.7489	32.2511
008_cc	2	21	5	16	10.2267	28	0.7	32	12.6531	53.1196	34.9614	18.1582	65.8164	34.1836
008_cc	2	21	5	16	10.2267	28	0.7	32	12.6531	51.0171	34.0161	17.001	66.6758	33.3242
008_cc	2	21	5	16	10.2267	28	0.7	32	12.6531	53.9963	35.6093	18.3869	65.9478	34.0522
008_cc	2	21	5	16	10.2267	28	0.7	32	12.6531	52.2458	34.9303	17.3154	66.8577	33.1422
008_cc	2	21	5	16	10.2267	28	0.7	32	12.449	56.8737	34.9649	21.9088	61.4782	38.5218
008_cc	2	21	5	16	10.2267	28	0.7	32	12.6531	67.5678	43.3071	24.2607	64.0943	35.9057
008_cc	2	21	5	16	10.2267	28	0.7	32	12.7891	42.5105	27.4121	15.0984	64.483	35.5169
008_cc	2	21	5	16	10.2267	28	0.7	32	12.7891	58.6112	38.4066	20.2045	65.5278	34.4722
008_cc	2	21	5	16	10.2267	28	0.7	32	12.8571	48.237	32.27	15.967	66.8988	33.1012
008_cc	2	21	5	16	10.2267	28	0.7	32	12.7211	47.6651	31.5709	16.0942	66.2348	33.7652
008_cc	2	21	5	16	10.2267	28	0.7	32	12.7891	45.9646	30.5347	15.43	66.4308	33.5692
008_cc	2	21	5	16	10.2267	28	0.7	32	12.517	53.1117	34.6523	18.4594	65.2442	34.7559
008_cc	2	21	5	16	10.2267	28	0.7	32	12.9252	54.2363	35.5173	18.719	65.4861	34.5138
008_cc	2	21	5	16	10.2267	28	0.7	32	12.9932	53.7101	35.0839	18.6261	65.3209	34.679
008_cc	2	21	5	16	10.2267	28	0.7	32	12.7211	53.0829	34.6025	18.4804	65.1858	34.8142
008_cc	2	21	5	16	10.2267	28	0.7	32	12.8571	48.9505	32.1898	16.7607	65.7598	34.2402
008_cc	2	21	5	16	10.2267	28	0.7	32	12.7891	51.7337	34.0874	17.6463	65.8901	34.1099
008_cc	2	21	5	16	10.2267	28	0.7	32	12.6531	50.9837	34.2409	16.7428	67.1604	32.8395
008_cc	2	21	5	16	10.2267	28	0.7	32	13.0612	48.9627	32.0767	16.886	65.5125	34.4875
008_cc	2	21	5	16	10.2267	28	0.7	32	12.7891	54.1735	35.9198	18.2537	66.3051	33.6948
008_cc	2	21	5	16	10.2267	28	0.7	32	12.8571	55.68	36.2963	19.3837	65.1873	34.8127
008_cc	2	21	5	16	10.2267	28	0.7	32	12.9252	53.1849	34.7729	18.412	65.3812	34.6189
008_cc	2	21	5	16	10.2267	28	0.7	32	12.9252	42.9519	28.7344	14.2176	66.8989	33.1011
008_cc	2	21	5	16	10.2267	28	0.7	32	12.7891	39.9999	27.5512	12.4487	68.8782	31.1219
008_cc	2	21	5	16	10.2267	28	0.7	32	12.9252	53.917	35.6254	18.2916	66.0745	33.9255
008_cc	2	21	5	16	10.2267	28	0.7	32	12.7891	54.1458	35.4658	18.68	65.5005	34.4995
008_cc	2	21	5	16	10.2267	28	0.7	32	12.7891	53.3778	34.912	18.4659	65.4054	34.5947
008_cc	2	21	5	16	10.2267	28	0.7	32	12.8571	52.391	34.1658	18.2252	65.2131	34.7869
008_cc	2	21	5	16	10.2267	28	0.7	32	12.9252	49.4556	31.6754	17.7802	64.0482	35.9518
008_cc	2	21	5	16	10.2267	28	0.7	32	12.7211	47.2636	31.8895	15.3741	67.4716	32.5284
008_cc	2	21	5	16	10.2267	28	0.7	32	12.8571	52.3655	34.1143	18.2512	65.1465	34.8535
008_cc	2	21	5	16	10.2267	28	0.7	32	12.517	52.5147	34.4001	18.1147	65.5056	34.4944
008_cc	2	21	5	16	10.2267	28	0.7	32	12.449	53.6694	35.3374	18.332	65.8427	34.1573
008_cc	2	21	5	16	10.2267	28	0.7	32	12.7891	52.3128	34.9234	17.3894	66.7588	33.2412
008_cc	2	21	5	16	10.2267	28	0.7	32	12.8571	52.9753	34.288	18.6873	64.7245	35.2755
008_cc	2	21	5	16	10.2267	28	0.7	32	12.8571	50.3743	33.7574	16.6169	67.0131	32.9869
008_cc	2	21	5	16	10.2267	28	0.7	32	12.9252	53.6992	35.2281	18.4711	65.6026	34.3974
008_cc	2	21	5	16	10.2267	28	0.7	32	12.585	52.1007	34.4437	17.657	66.1098	33.8902
008_cc	2	21	5	16	10.2267	28	0.7	32	12.9932	47.6169	31.6265	15.9904	66.4186	33.5814
008_cc	2	21	5	16	10.2267	28	0.7	32	12.7891	51.5838	34.3348	17.2491	66.5611	33.4389
008_cc	2	21	5	16	10.2267	28	0.7	32	12.8571	53.0258	34.8119	18.2138	65.651	34.349
008_cc	2	21	5	16	10.2267	28	0.7	32	12.6531	52.8293	34.6196	18.2096	65.5312	34.4689
008_cc	2	21	5	16	10.2267	28	0.7	32	12.8571	52.8434	34.8512	17.9922	65.9519	34.0481
008_cc	2	21	5	16	10.2267	28	0.7	32	12.9252	51.4859	33.545	17.941	65.1536	34.8464
008_cc	2	21	5	16	10.2267	28	0.7	32	12.8571	51.2391	33.7994	17.4397	65.9641	34.0359
008_cc	2	21	5	16	10.2267	28	0.7	32	12.8571	47.1721	31.1106	16.0616	65.9512	34.0489
008_cc	2	21	5	16	10.2267	28	0.7	32	12.9932	53.0506	34.7644	18.2862	65.5306	34.4694
008_cc	2	21	5	16	10.2267	28	0.7	32	12.9932	52.6833	34.9074	17.7759	66.2589	33.7411
008_cc	2	21	5	16	10.2267	28	0.7	32	12.8571	52.8196	35.2466	17.573	66.7302	33.2698
008_cc	2	21	5	16	10.2267	28	0.7	32	12.2449	51.8176	33.6492	18.1684	64.9378	35.0622
008_cc	2	21	5	16	10.2267	28	0.7	32	12.7891	51.6308	33.5202	18.1106	64.9229	35.0771
008_cc	2	21	5	16	10.2267	28	0.7	32	12.9252	48.246	31.6362	16.6098	65.5727	34.4273
008_cc	2	21	5	16	10.2267	28	0.7	32	12.9932	51.3418	34.399	16.9428	67	32.9999
008_cc	2	21	5	16	10.2267	28	0.7	32	12.9252	53.6403	35.591	18.0494	66.3511	33.6489
008_cc	2	21	5	16	10.2267	28	0.7	32	12.7891	49.1261	32.5366	16.5895	66.2308	33.7693
008_cc	2	21	5	16	10.2267	28	0.7	32	12.7891	51.298	33.5231	17.7748	65.3498	34.6501
008_cc	2	21	5	16	10.2267	28	0.7	32	12.9252	50.1095	32.8051	17.3044	65.4668	34.5332
008_cc	2	21	5	16	10.2267	28	0.7	32	12.8571	48.3186	31.7927	16.526	65.7979	34.2021
008_cc	2	21	5	16	10.2267	28	0.7	32	12.9252	56.2439	36.7074	19.5365	65.2647	34.7354
008_cc	2	21	5	16	10.2267	28	0.7	32	12.8571	54.3084	35.9514	18.3569	66.1987	33.8013
008_cc	2	21	5	16	10.2267	28	0.7	32	12.8571	50.7024	33.6456	17.0568	66.359	33.641
008_cc	2	21	5	16	10.2267	28	0.7	32	12.9932	52.5466	34.2711	18.2755	65.2204	34.7796
008_cc	2	21	5	16	10.2267	28	0.7	32	12.7891	47.5322	31.3853	16.1469	66.0295	33.9705
008_cc	2	21	5	16	10.2267	28	0.7	32	12.8571	49.1805	33.2745	15.906	67.6579	32.342
008_cc	2	21	5	16	10.2267	28	0.7	32	12.7891	49.2491	32.7961	16.453	66.5924	33.4076
008_cc	2	21	5	16	10.2267	28	0.7	32	12.7211	57.6143	37.3171	20.2973	64.7705	35.2296
008_cc	2	21	5	16	10.2267	28	0.7	32	12.9252	51.4268	34.1227	17.3041	66.352	33.648
008_cc	2	21	5	16	10.2267	28	0.7	32	12.9252	53.2532	34.985	18.2683	65.6955	34.3045
008_cc	2	21	5	16	10.2267	28	0.7	32	12.9252	49.9466	33.3345	16.6121	66.7403	33.2596
008_cc	2	21	5	16	10.2267	28	0.7	32	12.9932	49.5407	32.9321	16.6086	66.4748	33.5252
008_cc	2	21	5	16	10.2267	28	0.7	32	12.8571	52.7285	34.7639	17.9646	65.93	34.0701
008_cc	2	21	5	16	10.2267	28	0.7	32	12.9932	50.8425	33.6885	17.1539	66.2606	33.7394
008_cc	2	21	5	16	10.2267	28	0.7	32	12.9932	52.1036	34.4259	17.6777	66.072	33.9281
008_cc	2	21	5	16	10.2267	28	0.7	32	13.1293	53.2884	35.0837	18.2046	65.8375	34.1624
008_cc	2	21	5	16	10.2267	28	0.7	32	12.8571	48.7316	32.5488	16.1828	66.7919	33.208
008_cc	2	21	5	16	10.2267	28	0.7	32	13.0612	52.3649	34.7766	17.5882	66.4121	33.5879
008_cc	2	21	5	16	10.2267	28	0.7	32	13.1293	50.1948	33.1112	17.0835	65.9655	34.0345
008_cc	2	21	5	16	10.2267	28	0.7	32	12.8571	50.2228	33.3109	16.9119	66.3263	33.6737
008_cc	2	21	5	16	10.2267	28	0.7	32	12.9932	51.9914	34.2222	17.7692	65.8229	34.1771
008_cc	2	21	5	16	10.2267	28	0.7	32	12.8571	50.8769	33.6416	17.2353	66.1235	33.8765
008_cc	2	21	5	16	10.2267	28	0.7	32	12.9252	47.8898	33.0172	14.8726	68.9441	31.0559
008_cc	2	21	5	16	10.2267	28	0.7	32	12.8571	43.8178	30.3624	13.4555	69.2922	30.7078
008_cc	2	21	5	16	10.2267	28	0.7	32	12.9252	48.3545	32.6192	15.7353	67.4584	32.5416
008_cc	2	21	5	16	10.2267	28	0.7	32	12.7211	50.1334	33.2261	16.9073	66.2754	33.7246
008_cc	2	21	5	16	10.2267	28	0.7	32	12.7891	53.3949	34.4954	18.8994	64.6044	35.3956
008_cc	2	21	5	16	10.2267	28	0.7	32	12.8571	50.6581	33.5341	17.124	66.1969	33.8031
008_cc	2	21	5	16	10.2267	28	0.7	32	12.9932	50.4452	33.4188	17.0264	66.2477	33.7523
008_cc	2	21	5	16	10.2267	28	0.7	32	12.8571	51.028	33.5524	17.4756	65.753	34.247
008_cc	2	21	5	16	10.2267	28	0.7	32	12.8571
008_cc	2	21	5	16	10.2267	28	0.7	32	12.9252
008_cc	2	21	5	16	10.2267	28	0.7	32	12.9252
008_cc	2	21	5	16	10.2267	28	0.7	32
009_cc	2	10	2	8	4.64	18	1.1	33	8.54545	38.4009	22.579	15.822	58.7979	41.2021
009_cc	2	10	2	8	4.64	18	1.1	33	9.63636	36.1505	20.366	15.7846	56.3366	43.6634
009_cc	2	10	2	8	4.64	18	1.1	33	13.8636	40.967	23.7115	17.2554	57.8796	42.1204
009_cc	2	10	2	8	4.64	18	1.1	33	9.40909	27.9158	16.8288	11.087	60.284	39.716
009_cc	2	10	2	8	4.64	18	1.1	33	10.7727	37.9135	21.4934	16.42	56.6907	43.3093
009_cc	2	10	2	8	4.64	18	1.1	33	9.86364	34.5281	20.9763	13.5519	60.7513	39.2487
009_cc	2	10	2	8	4.64	18	1.1	33	9.68182	31.0062	17.7142	13.292	57.1311	42.8689
009_cc	2	10	2	8	4.64	18	1.1	33	9.77273	39.9589	22.8554	17.1035	57.1973	42.8027
009_cc	2	10	2	8	4.64	18	1.1	33	9.86364	30.1996	18.135	12.0646	60.0504	39.9496
009_cc	2	10	2	8	4.64	18	1.1	33	9.86364	32.1727	17.8702	14.3025	55.5445	44.4555
009_cc	2	10	2	8	4.64	18	1.1	33	9.72727	19.1032	11.2384	7.86474	58.8302	41.1698
009_cc	2	10	2	8	4.64	18	1.1	33	9.40909	30.9621	17.3311	13.631	55.9752	44.0249
009_cc	2	10	2	8	4.64	18	1.1	33	9.36364	27.95	15.4637	12.4862	55.3265	44.6735
009_cc	2	10	2	8	4.64	18	1.1	33	7.59091	27.1866	15.7274	11.4591	57.85	42.15
009_cc	2	10	2	8	4.64	18	1.1	33	7.36364	29.9023	16.657	13.2453	55.7047	44.2953
009_cc	2	10	2	8	4.64	18	1.1	33	7.27273	24.9592	13.5978	11.3614	54.4801	45.5199
009_cc	2	10	2	8	4.64	18	1.1	33	8.22727	26.0806	14.8408	11.2398	56.9037	43.0963
009_cc	2	10	2	8	4.64	18	1.1	33	7.63636	27.9697	16.1543	11.8153	57.7566	42.2434
009_cc	2	10	2	8	4.64	18	1.1	33	6.27273	29.1268	16.8351	12.2917	57.7994	42.2006
009_cc	2	10	2	8	4.64	18	1.1	33	7.18182	28.1665	15.9134	12.2531	56.4977	43.5023
009_cc	2	10	2	8	4.64	18	1.1	33	7.63636	23.7274	14.101	9.62643	59.4291	40.5709
009_cc	2	10	2	8	4.64	18	1.1	33	7.40909	29.44	17.0371	12.4029	57.8707	42.1293
009_cc	2	10	2	8	4.64	18	1.1	33	7.63636	31.9488	18.1448	13.8041	56.7932	43.2068
009_cc	2	10	2	8	4.64	18	1.1	33	7.72727	23.8983	13.7147	10.1836	57.3879	42.6121
009_cc	2	10	2	8	4.64	18	1.1	33	7.86364	30.3642	17.5092	12.8549	57.6642	42.3358
009_cc	2	10	2	8	4.64	18	1.1	33	7.81818	27.8264	16.1473	11.6791	58.0285	41.9715
009_cc	2	10	2	8	4.64	18	1.1	33	8.04545	30.8753	17.1143	13.761	55.4304	44.5696
009_cc	2	10	2	8	4.64	18	1.1	33	8.04545	24.8983	14.8069	10.0914	59.4695	40.5305
009_cc	2	10	2	8	4.64	18	1.1	33	7.77273	26.8424	15.7211	11.1212	58.5684	41.4316
009_cc	2	10	2	8	4.64	18	1.1	33	7.95455	31.49	18.34	13.1501	58.2405	41.7595
009_cc	2	10	2	8	4.64	18	1.1	33	8.04545	29.0676	16.4625	12.6051	56.6352	43.3648
009_cc	2	10	2	8	4.64	18	1.1	33	7.81818	27.2425	15.7808	11.4617	57.9272	42.0728
009_cc	2	10	2	8	4.64	18	1.1	33	7.77273	22.1926	13.2741	8.9185	59.8132	40.1868
009_cc	2	10	2	8	4.64	18	1.1	33	7.68182	28.5271	16.3378	12.1894	57.271	42.729
009_cc	2	10	2	8	4.64	18	1.1	33	7.63636	27.0053	15.3489	11.6564	56.8365	43.1635
009_cc	2	10	2	8	4.64	18	1.1	33	7.59091	28.3633	16.3422	12.0211	57.6174	42.3826
009_cc	2	10	2	8	4.64	18	1.1	33	7.59091	27.9065	16.2121	11.6943	58.0946	41.9054
009_cc	2	10	2	8	4.64	18	1.1	33	7.59091	28.4875	16.3604	12.1271	57.43	42.57
009_cc	2	10	2	8	4.64	18	1.1	33	7.59091	28.3621	16.4169	11.9452	57.8832	42.1168
009_cc	2	10	2	8	4.64	18	1.1	33	7.54545	26.9325	16.0316	10.901	59.525	40.475
009_cc	2	10	2	8	4.64	18	1.1	33	7.54545	26.2818	15.419	10.8629	58.6678	41.3322
009_cc	2	10	2	8	4.64	18	1.1	33	7.5	23.201	13.8744	9.32654	59.8011	40.1989
009_cc	2	10	2	8	4.64	18	1.1	33	7.54545	36.1138	21.0762	15.0375	58.3606	41.6394
009_cc	2	10	2	8	4.64	18	1.1	33	7.59091	40.9596	23.3135	17.6461	56.9183	43.0817
009_cc	2	10	2	8	4.64	18	1.1	33	7.68182	42.2443	24.3688	17.8755	57.6854	42.3146
009_cc	2	10	2	8	4.64	18	1.1	33	7.5	38.9075	22.8265	16.081	58.6686	41.3314
009_cc	2	10	2	8	4.64	18	1.1	33	10.7273	40.9495	23.9658	16.9837	58.5252	41.4748
009_cc	2	10	2	8	4.64	18	1.1	33	10.4545	39.3693	23.2745	16.0947	59.1185	40.8815
009_cc	2	10	2	8	4.64	18	1.1	33	10.3636	33.0608	19.9175	13.1434	60.2449	39.7551
009_cc	2	12	2	10	5.3	18	1.1	33	10.4545	41.7887	24.0003	17.7883	57.4326	42.5674
009_cc	2	12	2	10	5.3	18	1.1	33	10.4545	41.0857	23.8517	17.2341	58.0534	41.9466
009_cc	2	12	2	10	5.3	18	1.1	33	10.4091	41.6328	24.3669	17.2659	58.5282	41.4718
009_cc	2	12	2	10	5.3	18	1.1	33	10.3636	39.8951	23.5695	16.3256	59.0787	40.9213
009_cc	2	12	2	10	5.3	18	1.1	33	10.4091	36.9934	22.1251	14.8683	59.8082	40.1918
009_cc	2	12	2	10	5.3	18	1.1	33	10.3636	35.4092	21.08	14.3292	59.5326	40.4675
009_cc	2	12	2	10	5.3	18	1.1	33	10.4545	40.5967	23.3544	17.2423	57.5277	42.4723
009_cc	2	12	2	10	5.3	18	1.1	33	10.2727	40.8694	23.7936	17.0758	58.2186	41.7813
009_cc	2	12	2	10	5.3	18	1.1	33	10.2727	40.7453	23.9586	16.7867	58.8009	41.1991
009_cc	2	12	2	10	5.3	18	1.1	33	10.3182	40.0857	23.4289	16.6569	58.4469	41.5531
009_cc	2	12	2	10	5.3	18	1.1	33	10.2273	37.806	22.5335	15.2725	59.603	40.397
009_cc	2	12	2	10	5.3	18	1.1	33	10.3636	33.6591	20.2427	13.4164	60.1404	39.8596
009_cc	2	12	2	10	5.3	18	1.1	33	10.4091	38.5888	22.3308	16.2581	57.8684	42.1316
009_cc	2	12	2	10	5.3	18	1.1	33	10.1818	42.1967	24.2967	17.9	57.5796	42.4204
009_cc	2	12	2	10	5.3	18	1.1	33	10.1818	39.0112	22.8251	16.1861	58.5092	41.4908
009_cc	2	12	2	10	5.3	18	1.1	33	10.2727	40.0369	23.7412	16.2957	59.2983	40.7017
009_cc	2	12	2	10	5.3	18	1.1	33	10.2727	40.0567	23.6298	16.4269	58.9909	41.0091
009_cc	2	12	2	10	5.3	18	1.1	33	10.2727	38.8916	23.2492	15.6424	59.7795	40.2205
009_cc	2	12	2	10	5.3	18	1.1	33	10.3636	39.1194	23.339	15.7804	59.6609	40.3391
009_cc	2	12	2	10	5.3	18	1.1	33	10.3636	36.334	21.9087	14.4252	60.2982	39.7018
009_cc	2	12	2	10	5.3	18	1.1	33	10.2727	33.4011	20.145	13.2561	60.3124	39.6876
009_cc	2	12	2	10	5.3	18	1.1	33	10.2273	40.3882	23.3034	17.0848	57.6984	42.3016
009_cc	2	12	2	10	5.3	18	1.1	33	10.2727	40.6654	23.6747	16.9908	58.2182	41.7818
009_cc	2	12	2	10	5.3	18	1.1	33	10.2273	39.4301	23.1534	16.2767	58.7202	41.2799
009_cc	2	12	2	10	5.3	18	1.1	33	10.1818	38.7618	23.2127	15.5491	59.8854	40.1146
009_cc	2	12	2	10	5.3	18	1.1	33	10.1818	38.0376	22.7705	15.2671	59.8632	40.1368
009_cc	2	12	2	10	5.3	18	1.1	33	10.3636	38.5361	23.0994	15.4368	59.9421	40.0579
009_cc	2	12	2	10	5.3	18	1.1	33	10.0909	37.7096	22.8253	14.8843	60.5291	39.4709
009_cc	2	12	2	10	5.3	18	1.1	33	10.0909	37.8594	22.6723	15.1871	59.8855	40.1145
009_cc	2	12	2	10	5.3	18	1.1	33	10.1364	38.963	23.0371	15.9259	59.1256	40.8744
009_cc	2	12	2	10	5.3	18	1.1	33	10.1818	37.2556	22.4365	14.8191	60.2232	39.7768
009_cc	2	12	2	10	5.3	18	1.1	33	10.1818
009_cc	2	12	2	10	5.3	18	1.1	33	10.1364
009_cc	2	12	2	10	5.3	18	1.1	33	10.1818
009_cc	2	12	2	10	5.3	18	1.1	33	10.1364
009_cc	2	12	2	10	5.3	18	1.1	33
010_cc	2	15	5	10	8.9	18	1.3	31	8.94118	38.5866	25.2943	13.2924	65.5519	34.4481
010_cc	2	15	5	10	8.9	18	1.3	31	9.29412	28.6513	17.2111	11.4402	60.0708	39.9292
010_cc	2	15	5	10	8.9	18	1.3	31	9	38.8457	25.4793	13.3663	65.5911	34.4089
010_cc	2	15	5	10	8.9	18	1.3	31	9.11765	30.4876	20.0548	10.4328	65.7803	34.2197
010_cc	2	15	5	10	8.9	18	1.3	31	8.94118	41.4266	26.2363	15.1903	63.332	36.668
010_cc	2	15	5	10	8.9	18	1.3	31	9	26.9955	18.8791	8.11645	69.9341	30.0659
010_cc	2	15	5	10	8.9	18	1.3	31	8.94118	46.1824	28.1655	18.0169	60.9876	39.0124
010_cc	2	15	5	10	8.9	18	1.3	31	8.88235	34.6438	23.4016	11.2422	67.5491	32.4509
010_cc	2	15	5	10	8.9	18	1.3	31	8.88235	39.1716	24.3254	14.8462	62.0995	37.9005
010_cc	2	15	5	10	8.9	18	1.3	31	8.88235	38.5227	25.8687	12.654	67.1518	32.8482
010_cc	2	15	5	10	8.9	18	1.3	31	8.82353	31.6518	20.7414	10.9104	65.53	34.47
010_cc	2	15	5	10	8.9	18	1.3	31	8.70588	42.0259	26.2132	15.8127	62.3739	37.6261
010_cc	2	15	5	10	8.9	18	1.3	31	8.94118	30.1423	20.6013	9.54105	68.3467	31.6533
010_cc	2	15	5	10	8.9	18	1.3	31	10.5294	48.9213	30.5705	18.3508	62.4891	37.5109
010_cc	2	15	5	10	8.9	18	1.3	31	10	41.9605	27.1315	14.829	64.6595	35.3405
010_cc	2	15	5	10	8.9	18	1.3	31	10.0588	40.0118	26.1465	13.8652	65.3471	34.6529
010_cc	2	15	5	10	8.9	18	1.3	31	9.52941	39.9181	25.525	14.3932	63.9433	36.0567
010_cc	2	15	5	10	8.9	18	1.3	31	9.17647	37.1828	24.458	12.7248	65.7778	34.2222
010_cc	2	15	5	10	8.9	18	1.3	31	9.29412	40.2392	26.0693	14.1699	64.7858	35.2142
010_cc	2	15	5	10	8.9	18	1.3	31	8.82353	36.5945	23.658	12.9365	64.649	35.351
010_cc	2	15	5	10	8.9	18	1.3	31	9.11765	37.7715	25.0024	12.7691	66.1938	33.8062
010_cc	2	15	5	10	8.9	18	1.3	31	9.05882	36.4011	23.8347	12.5664	65.4779	34.5221
010_cc	2	15	5	10	8.9	18	1.3	31	8.82353	37.3764	24.1865	13.1899	64.7106	35.2894
010_cc	2	15	5	10	8.9	18	1.3	31	8.82353	39.1826	25.7496	13.433	65.717	34.283
010_cc	2	15	5	10	8.9	18	1.3	31	8.88235	36.0123	23.1246	12.8877	64.213	35.787
010_cc	2	15	5	10	8.9	18	1.3	31	8.94118	36.3356	23.5286	12.807	64.7535	35.2464
010_cc	2	15	5	10	8.9	18	1.3	31	8.52941	36.7051	24.1429	12.5621	65.7755	34.2246
010_cc	2	15	5	10	8.9	18	1.3	31	8.76471	37.7639	23.9789	13.785	63.4968	36.5032
010_cc	2	15	5	10	8.9	18	1.3	31	8.82353	37.6262	24.6264	12.9998	65.4502	34.5498
010_cc	2	15	5	10	8.9	18	1.3	31	8.94118	36.4826	23.5391	12.9435	64.5215	35.4785
010_cc	2	16	6	10	9.9	18	1.3	31	8.76471	36.9342	23.6928	13.2413	64.1488	35.8512
010_cc	2	16	6	10	9.9	18	1.3	31	8.70588	37.8852	25.0032	12.882	65.9973	34.0027
010_cc	2	16	6	10	9.9	18	1.3	31	8.76471	34.1365	22.4116	11.7248	65.653	34.347
010_cc	2	16	6	10	9.9	18	1.3	31	8.70588	37.561	24.2408	13.3202	64.5372	35.4628
010_cc	2	16	6	10	9.9	18	1.3	31	8.47059	37.9803	24.9031	13.0772	65.5684	34.4316
010_cc	2	16	6	10	9.9	18	1.3	31	8.47059	35.3991	22.769	12.6301	64.3209	35.6792
010_cc	2	16	6	10	9.9	18	1.3	31	8.76471	34.6786	22.8597	11.8188	65.9189	34.0811
010_cc	2	16	6	10	9.9	18	1.3	31	8.52941	35.5516	23.1769	12.3747	65.1923	34.8077
010_cc	2	16	6	10	9.9	18	1.3	31	8.58824	38.7073	24.7579	13.9494	63.9619	36.0381
010_cc	2	16	6	10	9.9	18	1.3	31	8.29412	39.7752	25.7908	13.9845	64.8413	35.1587
010_cc	2	16	6	10	9.9	18	1.3	31	8.41176	40.6181	24.9892	15.6289	61.5224	38.4776
010_cc	2	16	6	10	9.9	18	1.3	31	8.35294	31.2753	21.4939	9.78148	68.7246	31.2754
010_cc	2	16	6	10	9.9	18	1.3	31	8.52941	45.0202	27.8486	17.1716	61.8581	38.1419
010_cc	2	16	6	10	9.9	18	1.3	31	8.41176	33.5702	21.9123	11.6579	65.2731	34.7269
010_cc	2	16	6	10	9.9	18	1.3	31	8.47059	37.9032	25.3128	12.5903	66.7829	33.2171
010_cc	2	16	6	10	9.9	18	1.3	31	8.47059	39.4634	24.4477	15.0157	61.9503	38.0498
010_cc	2	16	6	10	9.9	18	1.3	31	10.1765	39.508	26.5467	12.9613	67.1932	32.8067
010_cc	2	16	6	10	9.9	18	1.3	31	9.82353	50.1589	31.5664	18.5925	62.9329	37.0671
010_cc	2	16	6	10	9.9	18	1.3	31	8.58824	29.4034	18.7085	10.6948	63.6272	36.3728
010_cc	2	16	6	10	9.9	18	1.3	31	10.1176	19.5469	14.5601	4.98676	74.4882	25.5118
010_cc	2	16	6	10	9.9	18	1.3	31	9.88235	44.6848	27.4221	17.2626	61.368	38.632
010_cc	2	16	6	10	9.9	18	1.3	31	10.1765	35.3089	22.6003	12.7086	64.0073	35.9927
010_cc	2	16	6	10	9.9	18	1.3	31	9.70588	40.1247	25.8218	14.3029	64.3538	35.6462
010_cc	2	16	6	10	9.9	18	1.3	31	9.94118	40.0047	25.7695	14.2352	64.4161	35.5839
010_cc	2	16	6	10	9.9	18	1.3	31	11	62.7179	37.931	24.787	60.4786	39.5214
010_cc	2	16	6	10	9.9	18	1.3	31	10.5294	48.1281	30.6934	17.4347	63.7743	36.2257
010_cc	2	16	6	10	9.9	18	1.3	31	10.0588	41.4263	28.6238	12.8025	69.0958	30.9042
010_cc	2	16	6	10	9.9	18	1.3	31	9.82353	48.3802	30.0095	18.3707	62.0284	37.9716
010_cc	2	16	6	10	9.9	18	1.3	31	10.1765	39.0903	25.1315	13.9589	64.2907	35.7093
010_cc	2	16	6	10	9.9	18	1.3	31	10	43.7234	29.1164	14.6071	66.5921	33.4079
010_cc	2	16	6	10	9.9	18	1.3	31	8.76471	35.5535	23.077	12.4765	64.9077	35.0923
010_cc	2	16	6	10	9.9	18	1.3	31	8.64706	26.197	15.854	10.3431	60.5181	39.4819
010_cc	2	16	6	10	9.9	18	1.3	31	8.88235	26.1203	16.8009	9.31935	64.3214	35.6786
010_cc	2	16	6	10	9.9	18	1.3	31	10.5294	55.8879	36.5896	19.2983	65.4695	34.5304
010_cc	2	16	6	10	9.9	18	1.3	31	10.1765	58.6438	35.496	23.1478	60.5281	39.4718
010_cc	2	16	6	10	9.9	18	1.3	31	10.1176	39.5187	25.7033	13.8154	65.0408	34.9592
010_cc	2	17	6	11	10.29	18	1.3	31	10.1765	43.7358	29.2003	14.5355	66.7651	33.2349
010_cc	2	17	6	11	10.29	18	1.3	31	10.1176	45.8424	29.77	16.0725	64.9398	35.0602
010_cc	2	17	6	11	10.29	18	1.3	31	10	45.9659	28.2544	17.7115	61.4682	38.5318
010_cc	2	17	6	11	10.29	18	1.3	31	10.2353	40.2806	26.1578	14.1228	64.939	35.061
010_cc	2	17	6	11	10.29	18	1.3	31	10.1176	41.7162	27.3877	14.3285	65.6524	34.3476
010_cc	2	17	6	11	10.29	18	1.3	31	10.1765	45.0069	29.5083	15.4986	65.5639	34.4361
010_cc	2	17	6	11	10.29	18	1.3	31	10.2353	47.9803	29.3668	18.6135	61.206	38.794
010_cc	2	17	6	11	10.29	18	1.3	31	10.2353	41.7149	26.6209	15.094	63.8163	36.1836
010_cc	2	17	6	11	10.29	18	1.3	31	10.4118	42.8586	27.778	15.0806	64.813	35.187
010_cc	2	17	6	11	10.29	18	1.3	31	10.1765	42.3256	28.1678	14.1578	66.5502	33.4497
010_cc	2	17	6	11	10.29	18	1.3	31	10.2941	45.3673	29.4383	15.929	64.8889	35.1111
010_cc	2	17	6	11	10.29	18	1.3	31	10.1176	44.313	27.6706	16.6425	62.4434	37.5566
010_cc	2	17	6	11	10.29	18	1.3	31	10.2353	43.227	27.4098	15.8172	63.4089	36.591
010_cc	2	17	6	11	10.29	18	1.3	31	10.2353	41.3815	26.6783	14.7032	64.4692	35.5308
010_cc	2	17	6	11	10.29	18	1.3	31	10.2941	42.351	27.978	14.3729	66.0623	33.9377
010_cc	2	17	6	11	10.29	18	1.3	31	10.1765	45.1048	29.5124	15.5923	65.4308	34.5692
010_cc	2	17	6	11	10.29	18	1.3	31	10.2353	45.4959	28.4986	16.9974	62.6398	37.3602
010_cc	2	17	6	11	10.29	18	1.3	31	10.0588	43.4511	27.3699	16.0812	62.9902	37.0098
010_cc	2	17	6	11	10.29	18	1.3	31	10.2941	41.6279	26.725	14.9028	64.1999	35.8001
010_cc	2	17	6	11	10.29	18	1.3	31	10.2353	42.7287	27.8723	14.8564	65.2309	34.7691
010_cc	2	17	6	11	10.29	18	1.3	31
011_cc	2	11	2	9	4.97	18	1.1	50	8.0625	14.8505	10.0405	4.80995	67.6108	32.3892
011_cc	2	11	2	9	4.97	18	1.1	50	12.0625	22.5224	15.3209	7.20155	68.025	31.975
011_cc	2	11	2	9	4.97	18	1.1	50	5.0625	43.1183	28.1564	14.9619	65.3003	34.6997
011_cc	2	11	2	9	4.97	18	1.1	50	8.3125	14.7182	9.4961	5.22207	64.5196	35.4804
011_cc	2	11	2	9	4.97	18	1.1	50	12.5	26.7938	16.2358	10.558	60.5954	39.4046
011_cc	2	11	2	9	4.97	18	1.1	50	5.25	46.2578	29.217	17.0407	63.1613	36.8387
011_cc	2	11	2	9	4.97	18	1.1	50	8.375	14.4027	9.55241	4.85032	66.3236	33.6764
011_cc	2	11	2	9	4.97	18	1.1	50	12.3125	24.8996	15.8953	9.0043	63.8376	36.1624
011_cc	2	11	2	9	4.97	18	1.1	50	5.4375	42.1203	27.7635	14.3568	65.9147	34.0853
011_cc	2	11	2	9	4.97	18	1.1	50	8.125	20.6263	12.0442	8.58216	58.3923	41.6078
011_cc	2	11	2	9	4.97	18	1.1	50	12.375	21.02	15.4517	5.56826	73.5097	26.4903
011_cc	2	11	2	9	4.97	18	1.1	50	5.5625	42.518	27.8853	14.6327	65.5847	34.4153
011_cc	2	11	2	9	4.97	18	1.1	50	8	20.4864	12.1057	8.3807	59.0913	40.9087
011_cc	2	11	2	9	4.97	18	1.1	50	12.3125	22.4059	15.3359	7.07002	68.4457	31.5543
011_cc	2	11	2	9	4.97	18	1.1	50	5.5	28.0774	18.1126	9.96484	64.5095	35.4905
011_cc	2	11	2	9	4.97	18	1.1	50	8.3125	39.317	25.8441	13.4729	65.7327	34.2673
011_cc	2	11	2	9	4.97	18	1.1	50	7.8125	23.4976	14.7121	8.78546	62.6112	37.3888
011_cc	2	11	2	9	4.97	18	1.1	50	11.625	45.636	27.9861	17.6498	61.3247	38.6753
011_cc	2	11	2	9	4.97	18	1.1	50	5.8125	18.5277	12.0456	6.48205	65.0142	34.9858
011_cc	2	11	2	9	4.97	18	1.1	50	11.75	44.6003	27.8921	16.7082	62.5379	37.4621
011_cc	2	11	2	9	4.97	18	1.1	50	5.5625	20.4541	12.7008	7.75329	62.0942	37.9058
011_cc	2	11	2	9	4.97	18	1.1	50	12	29.7546	17.9723	11.7823	60.4018	39.5982
011_cc	2	11	2	9	4.97	18	1.1	50	5.8125	46.6853	29.1122	17.5731	62.3584	37.6416
011_cc	2	11	2	9	4.97	18	1.1	50	8.0625	21.4598	13.1012	8.35858	61.05	38.95
011_cc	2	11	2	9	4.97	18	1.1	50	12.6875	27.5389	16.4752	11.0637	59.8253	40.1747
011_cc	2	11	2	9	4.97	18	1.1	50	5.75	22.9282	15.0308	7.89737	65.556	34.444
011_cc	2	11	2	9	4.97	18	1.1	50	7.75	39.2159	25.8491	13.3667	65.915	34.085
011_cc	2	11	2	9	4.97	18	1.1	50	7.6875	13.8577	9.80079	4.05689	70.7246	29.2754
011_cc	2	11	2	9	4.97	18	1.1	50	11.6875	38.9217	25.2307	13.691	64.8244	35.1756
011_cc	2	11	2	9	4.97	18	1.1	50	5.4375	18.8683	11.1895	7.67877	59.3033	40.6967
011_cc	2	11	2	9	4.97	18	1.1	50	10.75	21.935	14.6104	7.32463	66.6076	33.3924
011_cc	2	11	2	9	4.97	18	1.1	50	5.875	39.2185	25.3572	13.8613	64.6562	35.3438
011_cc	2	11	2	9	4.97	18	1.1	50	7.8125	22.5169	14.0408	8.47609	62.3567	37.6433
011_cc	2	11	2	9	4.97	18	1.1	50	11.3125	22.5274	15.4426	7.08475	68.5505	31.4495
011_cc	2	11	2	9	4.97	18	1.1	50	5.875	40.7999	26.4311	14.3687	64.7825	35.2176
011_cc	2	11	2	9	4.97	18	1.1	50	7.5625	16.4856	10.994	5.49159	66.6886	33.3115
011_cc	2	11	2	9	4.97	18	1.1	50	11.125	23.6317	15.6764	7.95535	66.3362	33.6638
011_cc	2	11	2	9	4.97	18	1.1	50	6	41.1479	26.8284	14.3195	65.2	34.8
011_cc	2	11	2	9	4.97	18	1.1	50	7.5625	16.8468	10.5587	6.28805	62.6751	37.3249
011_cc	2	11	2	9	4.97	18	1.1	50	11.1875	28.0825	17.4512	10.6313	62.1427	37.8572
011_cc	2	11	2	9	4.97	18	1.1	50	5.8125	45.4282	28.514	16.9142	62.7672	37.2328
011_cc	2	11	2	9	4.97	18	1.1	50	7.375	21.7984	13.3184	8.47995	61.0983	38.9017
011_cc	2	11	2	9	4.97	18	1.1	50	11.8125	20.7756	14.4009	6.37467	69.3165	30.6835
011_cc	2	11	2	9	4.97	18	1.1	50	5.6875	29.0826	17.4995	11.5831	60.1717	39.8283
011_cc	2	11	2	9	4.97	18	1.1	50	7.75	46.3207	28.3399	17.9808	61.1819	38.8181
011_cc	2	11	2	9	4.97	18	1.1	50	7.5625	17.041	11.4207	5.62031	67.0189	32.9811
011_cc	2	11	2	9	4.97	18	1.1	50	11.375	21.3587	14.7125	6.64617	68.8831	31.117
011_cc	2	11	2	9	4.97	18	1.1	50	5.375	43.5066	27.7865	15.7201	63.8674	36.1326
011_cc	2	11	2	9	4.97	18	1.1	50	7.4375	21.6279	13.2986	8.32935	61.488	38.512
011_cc	2	11	2	9	4.97	18	1.1	50	11.9375	29.8401	18.0907	11.7494	60.6255	39.3745
011_cc	2	11	2	9	4.97	18	1.1	50	5.5	23.2327	15.5464	7.68627	66.9161	33.0839
011_cc	2	11	2	9	4.97	18	1.1	50	7.625	46.1035	29.0779	17.0256	63.071	36.929
011_cc	2	11	2	9	4.97	18	1.1	50	7.25	21.7224	13.1625	8.55989	60.5941	39.4059
011_cc	2	11	2	9	4.97	18	1.1	50	12.125	28.2544	16.9115	11.3429	59.8544	40.1456
011_cc	2	11	2	9	4.97	18	1.1	50	5.375	22.3784	14.2837	8.09474	63.828	36.172
011_cc	2	11	2	9	4.97	18	1.1	50	7.125	20.5944	13.7168	6.87761	66.6045	33.3955
011_cc	2	11	2	9	4.97	18	1.1	50	7	20.856	13.9021	6.95388	66.6576	33.3424
011_cc	2	11	2	9	4.97	18	1.1	50	7	23.911	15.3037	8.6073	64.0028	35.9972
011_cc	2	11	2	9	4.97	18	1.1	50	6.875	26.2917	15.8499	10.4418	60.2849	39.7151
011_cc	2	11	2	9	4.97	18	1.1	50	6.5625	25.5207	15.0539	10.4668	58.9871	41.0129
011_cc	2	15	4	11	7.63	18	1.1	50	6.5625	19.8598	13.0147	6.84509	65.5328	34.4672
011_cc	2	15	4	11	7.63	18	1.1	50	6.625	45.6182	28.5322	17.086	62.5457	37.4543
011_cc	2	15	4	11	7.63	18	1.1	50	6.6875	44.1981	27.9047	16.2933	63.1356	36.8644
011_cc	2	15	4	11	7.63	18	1.1	50	11.875	41.3385	27.2603	14.0783	65.9439	34.0561
011_cc	2	15	4	11	7.63	18	1.1	50	11.125	46.4226	29.7572	16.6655	64.1006	35.8994
011_cc	2	15	4	11	7.63	18	1.1	50	12.3125	44.7019	28.9058	15.796	64.6636	35.3364
011_cc	2	15	4	11	7.63	18	1.1	50	12.25	45.3342	28.4454	16.8889	62.7459	37.2541
011_cc	2	15	4	11	7.63	18	1.1	50	12.0625	48.0726	30.5058	17.5668	63.4577	36.5423
011_cc	2	15	4	11	7.63	18	1.1	50	12.125	40.4069	26.6729	13.734	66.0108	33.9893
011_cc	2	15	4	11	7.63	18	1.1	50	12.0625	45.1623	28.9139	16.2485	64.0221	35.9779
011_cc	2	15	4	11	7.63	18	1.1	50	12	44.1866	28.432	15.7547	64.3452	35.6548
011_cc	2	15	4	11	7.63	18	1.1	50	12	45.8055	28.8213	16.9842	62.9211	37.0789
011_cc	2	15	4	11	7.63	18	1.1	50	12.0625	46.1774	29.4167	16.7607	63.7036	36.2964
011_cc	2	15	4	11	7.63	18	1.1	50	11.9375	38.7835	25.8501	12.9335	66.6522	33.3478
011_cc	2	15	4	11	7.63	18	1.1	50	11.9375	45.8828	29.4611	16.4217	64.2094	35.7906
011_cc	2	15	4	11	7.63	18	1.1	50	11.9375	44.7255	28.7386	15.987	64.2554	35.7446
011_cc	2	15	4	11	7.63	18	1.1	50	12	45.4308	28.7477	16.6831	63.2781	36.7219
011_cc	2	15	4	11	7.63	18	1.1	50	12	47.2302	30.2034	17.0268	63.9493	36.0507
011_cc	2	15	4	11	7.63	18	1.1	50	12.125	40.3685	26.7019	13.6666	66.1454	33.8546
011_cc	2	15	4	11	7.63	18	1.1	50	12	46.2895	29.7742	16.5153	64.3217	35.6783
011_cc	2	15	4	11	7.63	18	1.1	50	12.0625	43.2274	28.1376	15.0899	65.0919	34.9081
011_cc	2	15	4	11	7.63	18	1.1	50	12.125	46.9756	29.6192	17.3565	63.0522	36.9478
011_cc	2	15	4	11	7.63	18	1.1	50	12.3125	47.5716	30.1964	17.3752	63.4757	36.5243
011_cc	2	15	4	11	7.63	18	1.1	50	12.3125	40.5826	26.7747	13.8079	65.9757	34.0243
011_cc	2	15	4	11	7.63	18	1.1	50	12.125	45.6921	29.4272	16.2649	64.4032	35.5968
011_cc	2	15	4	11	7.63	18	1.1	50	12.125	41.4229	27.4939	13.929	66.3737	33.6263
011_cc	2	15	4	11	7.63	18	1.1	50	12.125	44.9677	28.6199	16.3478	63.6455	36.3545
011_cc	2	15	4	11	7.63	18	1.1	50	12.25	44.3529	28.6278	15.7251	64.5455	35.4545
011_cc	2	15	4	11	7.63	18	1.1	50	12.25	45.4527	28.8662	16.5866	63.5081	36.4919
011_cc	2	15	4	11	7.63	18	1.1	50	12.3125	46.8502	29.8144	17.0358	63.6378	36.3622
011_cc	2	15	4	11	7.63	18	1.1	50	12.25
011_cc	2	15	4	11	7.63	18	1.1	50	12.375
012_cc	2	15	5	10	8.8	19	1.2	45	6.73333	22.5087	8.16637	14.3423	36.2809	63.7191
012_cc	2	15	5	10	8.8	19	1.2	45	6.81667	22.5564	8.08341	14.473	35.8365	64.1635
012_cc	2	15	5	10	8.8	19	1.2	45	6.85	23.9567	8.61606	15.3407	35.9651	64.0349
012_cc	2	15	5	10	8.8	19	1.2	45	9.88333	28.4066	10.2724	18.1342	36.1619	63.8381
012_cc	2	15	5	10	8.8	19	1.2	45	9.9	24.1348	8.83002	15.3047	36.5863	63.4137
012_cc	2	15	5	10	8.8	19	1.2	45	9.94167	23.5071	8.49346	15.0136	36.1315	63.8685
012_cc	2	15	5	10	8.8	19	1.2	45	9.83333	19.8578	7.32739	12.5304	36.8994	63.1006
012_cc	2	15	5	10	8.8	19	1.2	45	9.68333	26.912	9.68768	17.2243	35.9976	64.0024
012_cc	2	15	5	10	8.8	19	1.2	45	10	23.5711	8.66147	14.9097	36.7461	63.2539
012_cc	2	15	5	10	8.8	19	1.2	45	9.80833	22.955	8.38057	14.5744	36.5087	63.4913
012_cc	2	15	5	10	8.8	19	1.2	45	9.95833	22.1788	8.04285	14.1359	36.2638	63.7362
012_cc	2	15	5	10	8.8	19	1.2	45	9.875	29.3447	10.5174	18.8272	35.841	64.159
012_cc	2	15	5	10	8.8	19	1.2	45	9.825	23.5165	8.54414	14.9723	36.3325	63.6675
012_cc	2	15	5	10	8.8	19	1.2	45	9.90833	24.8169	8.97058	15.8463	36.1471	63.8529
012_cc	2	15	5	10	8.8	19	1.2	45	9.84167	24.266	8.88066	15.3853	36.5972	63.4028
012_cc	2	15	5	10	8.8	19	1.2	45	9.91667	22.5184	8.24965	14.2687	36.6352	63.3648
012_cc	2	15	5	10	8.8	19	1.2	45	9.95	22.6256	8.23301	14.3926	36.3881	63.6119
012_cc	2	15	5	10	8.8	19	1.2	45	10.0667	20.5386	7.43722	13.1014	36.2109	63.7891
012_cc	2	15	5	10	8.8	19	1.2	45	9.46667	24.7362	9.5835	15.1527	38.7428	61.2572
012_cc	2	15	5	10	8.8	19	1.2	45	9.51667	26.6045	9.59337	17.0111	36.0592	63.9408
012_cc	2	15	5	10	8.8	19	1.2	45	9.7	26.8283	9.6982	17.1301	36.1491	63.8509
012_cc	2	15	5	10	8.8	19	1.2	45	9.54167	22.0954	8.08466	14.0107	36.5898	63.4102
012_cc	2	15	5	10	8.8	19	1.2	45	9.83333	21.8068	7.8711	13.9357	36.0948	63.9052
012_cc	2	15	5	10	8.8	19	1.2	45	9.89167	28.3593	9.94043	18.4189	35.0517	64.9483
012_cc	2	15	5	10	8.8	19	1.2	45	9.96667	26.6465	9.76991	16.8766	36.6649	63.3352
012_cc	2	15	5	10	8.8	19	1.2	45	9.80833	23.8284	8.63519	15.1932	36.2391	63.7609
012_cc	2	15	5	10	8.8	19	1.2	45	9.71667	23.9866	8.17089	15.8157	34.0644	65.9356
012_cc	2	15	5	10	8.8	19	1.2	45	9.65833	20.5405	7.05307	13.4874	34.3374	65.6626
012_cc	2	15	5	10	8.8	19	1.2	45	9.675	24.7744	8.82166	15.9527	35.608	64.392
012_cc	2	15	5	10	8.8	19	1.2	45	9.54167	26.395	9.4448	16.9502	35.7826	64.2174
012_cc	2	15	5	10	8.8	19	1.2	45	9.45833	19.3323	7.05918	12.2732	36.5148	63.4852
012_cc	2	15	5	10	8.8	19	1.2	45	9.51667	25.9021	9.36488	16.5372	36.1549	63.8451
012_cc	2	15	5	10	8.8	19	1.2	45	9.49167	20.7632	7.50864	13.2545	36.1632	63.8368
012_cc	2	15	5	10	8.8	19	1.2	45	9.45833	25.213	9.06433	16.1487	35.951	64.049
012_cc	2	15	5	10	8.8	19	1.2	45	9.55	25.7586	9.24816	16.5104	35.9032	64.0968
012_cc	2	15	5	10	8.8	19	1.2	45	9.40833	23.4122	8.3673	15.0449	35.7391	64.2609
012_cc	2	15	5	10	8.8	19	1.2	45	9.49167	25.7933	9.28053	16.5127	35.9804	64.0196
012_cc	2	15	5	10	8.8	19	1.2	45	9.45	20.5092	7.43006	13.0791	36.2279	63.7721
012_cc	2	15	5	10	8.8	19	1.2	45	9.34167	25.0531	8.73566	16.3175	34.8685	65.1315
012_cc	2	15	5	10	8.8	19	1.2	45	9.40833	21.2626	7.93267	13.3299	37.3081	62.6919
012_cc	2	15	5	10	8.8	19	1.2	45	9.44167	26.0412	9.47065	16.5706	36.3679	63.6321
012_cc	2	15	5	10	8.8	19	1.2	45	9.50833	20.0478	7.33122	12.7166	36.5687	63.4313
012_cc	2	15	5	10	8.8	19	1.2	45	9.475	25.5784	9.17938	16.399	35.8872	64.1128
012_cc	2	15	5	10	8.8	19	1.2	45	9.4	22.6228	8.2285	14.3943	36.3726	63.6274
012_cc	2	15	5	10	8.8	19	1.2	45	9.38333	25.5457	9.15637	16.3894	35.843	64.157
012_cc	2	15	5	10	8.8	19	1.2	45	9.54167	23.5871	8.47072	15.1164	35.9125	64.0875
012_cc	2	15	5	10	8.8	19	1.2	45	9.475	24.7127	8.71941	15.9933	35.2832	64.7169
012_cc	2	15	5	10	8.8	19	1.2	45	9.43333	26.2006	9.46208	16.7385	36.1139	63.8861
012_cc	2	15	5	10	8.8	19	1.2	45	9.18333	22.7914	8.28165	14.5097	36.3368	63.6632
012_cc	2	15	5	10	8.8	19	1.2	45	9.34167	26.5951	9.6775	16.9176	36.3883	63.6117
012_cc	2	15	5	10	8.8	19	1.2	45	9.475	20.0142	7.38025	12.634	36.875	63.125
012_cc	2	15	5	10	8.8	19	1.2	45	9.45	25.9081	9.39915	16.5089	36.2788	63.7212
012_cc	2	15	5	10	8.8	19	1.2	45	9.325	20.1586	7.39665	12.7619	36.6923	63.3077
012_cc	2	15	5	10	8.8	19	1.2	45	9.24167	26.3296	9.54515	16.7845	36.2525	63.7475
012_cc	2	15	5	10	8.8	19	1.2	45	9.41667	20.6864	7.56793	13.1185	36.5841	63.4159
012_cc	2	15	5	10	8.8	19	1.2	45	9.33333	26.0655	9.4104	16.6551	36.1029	63.8971
012_cc	2	15	5	10	8.8	19	1.2	45	9.55	20.785	7.68735	13.0977	36.9851	63.0149
012_cc	2	15	5	10	8.8	19	1.2	45	9.425	25.8695	9.34671	16.5228	36.1302	63.8698
012_cc	2	15	5	10	8.8	19	1.2	45	9.51667	20.7309	7.66046	13.0705	36.9518	63.0482
012_cc	2	15	5	10	8.8	19	1.2	45	9.45	26.2702	9.5047	16.7655	36.1806	63.8194
012_cc	2	15	5	10	8.8	19	1.2	45	9.51667	22.4132	8.23777	14.1755	36.754	63.246
012_cc	2	15	5	10	8.8	19	1.2	45	9.48333	26.7076	9.783	16.9245	36.6301	63.3699
012_cc	2	15	5	10	8.8	19	1.2	45	9.71667	21.442	7.89246	13.5496	36.8083	63.1916
012_cc	2	15	5	10	8.8	19	1.2	45	9.64167	27.6749	9.81439	17.8605	35.4632	64.5368
012_cc	2	15	5	10	8.8	19	1.2	45	9.675	22.1145	7.23073	14.8838	32.6968	67.3032
012_cc	2	15	5	10	8.8	19	1.2	45	9.61667	28.3011	9.88891	18.4122	34.9418	65.0582
012_cc	2	15	5	10	8.8	19	1.2	45	9.70833	20.7305	7.54019	13.1903	36.3724	63.6276
012_cc	2	15	5	10	8.8	19	1.2	45	9.53333	25.739	9.26783	16.4712	36.0069	63.993
012_cc	2	15	5	10	8.8	19	1.2	45	9.6	20.9563	7.6186	13.3377	36.3548	63.6452
012_cc	2	15	5	10	8.8	19	1.2	45	9.49167	26.6594	10.3326	16.3268	38.7578	61.2422
012_cc	2	15	5	10	8.8	19	1.2	45	9.59167	21.028	7.91737	13.1107	37.6515	62.3485
012_cc	2	15	5	10	8.8	19	1.2	45	9.56667	26.204	9.54955	16.6545	36.4431	63.5569
012_cc	2	15	5	10	8.8	19	1.2	45	9.725	21.0038	7.72919	13.2746	36.799	63.201
012_cc	2	15	5	10	8.8	19	1.2	45	9.40833	26.9149	9.765	17.1499	36.2811	63.7189
012_cc	2	15	5	10	8.8	19	1.2	45	9.475	21.3337	7.72884	13.6048	36.2284	63.7716
012_cc	2	15	5	10	8.8	19	1.2	45	9.55833	27.6071	10.0234	17.5837	36.3072	63.6927
012_cc	2	15	5	10	8.8	19	1.2	45	9.675	21.3903	7.89346	13.4968	36.9021	63.0979
012_cc	2	15	5	10	8.8	19	1.2	45	9.55833	27.7727	10.0524	17.7203	36.1953	63.8047
012_cc	2	15	5	10	8.8	19	1.2	45	9.65	21.1177	7.76436	13.3533	36.7671	63.2329
012_cc	2	15	5	10	8.8	19	1.2	45	9.68333	28.3058	10.2627	18.0431	36.2566	63.7434
012_cc	2	15	5	10	8.8	19	1.2	45	9.70833	20.4928	7.57428	12.9185	36.9608	63.0392
012_cc	2	15	5	10	8.8	19	1.2	45	9.63333	26.59	9.68288	16.9071	36.4156	63.5844
012_cc	2	15	5	10	8.8	19	1.2	45	9.51667	19.6327	7.25558	12.3771	36.9566	63.0434
012_cc	2	15	5	10	8.8	19	1.2	45	9.475	26.0549	9.4852	16.5697	36.4047	63.5953
012_cc	2	15	5	10	8.8	19	1.2	45	9.60833	23.7209	8.63938	15.0816	36.4209	63.5791
012_cc	2	15	5	10	8.8	19	1.2	45	9.31667	27.8657	9.9882	17.8775	35.8441	64.1559
012_cc	2	15	5	10	8.8	19	1.2	45	9.38333	22.551	8.20341	14.3476	36.3771	63.6229
012_cc	2	15	5	10	8.8	19	1.2	45	9.38333	25.9274	9.47111	16.4563	36.5294	63.4707
012_cc	2	15	5	10	8.8	19	1.2	45	9.36667	20.5987	7.61162	12.987	36.952	63.048
012_cc	2	15	5	10	8.8	19	1.2	45	9.5	25.6579	9.21581	16.4421	35.918	64.082
012_cc	2	15	5	10	8.8	19	1.2	45	9.40833	21.2898	7.59528	13.6945	35.6756	64.3244
012_cc	2	15	5	10	8.8	19	1.2	45	8.99167
012_cc	2	15	5	10	8.8	19	1.2	45	9.4
012_cc	2	15	5	10	8.8	19	1.2	45	9.44167
012_cc	2	15	5	10	8.8	19	1.2	45
012_cc	2	15	5	10	8.8	19	1.2	45
012_cc	2	15	5	10	8.8	19	1.2	45
013_cc	2	12	2	10	4.66667	20	0.8	50	7.81102	2.39371	1.11586	1.27785	46.6162	53.3838
013_cc	2	12	2	10	4.66667	20	0.8	50	11.0236	2.656	1.61538	1.04061	60.8202	39.1798
013_cc	2	12	2	10	4.66667	20	0.8	50	8.87402	21.694	8.79292	12.901	40.5316	59.4684
013_cc	2	12	2	10	4.66667	20	0.8	50	9.76378	18.7504	8.2735	10.4769	44.1243	55.8757
013_cc	2	12	2	10	4.66667	20	0.8	50	9.53543	20.3954	8.65724	11.7382	42.447	57.553
013_cc	2	12	2	10	4.66667	20	0.8	50	9.61417	20.7242	8.94204	11.7822	43.1478	56.8522
013_cc	2	12	2	10	4.66667	20	0.8	50	9.87402	22.9187	9.80734	13.1113	42.7919	57.2081
013_cc	2	12	2	10	4.66667	20	0.8	50	11.1732	24.6111	10.6841	13.927	43.4117	56.5883
013_cc	2	12	2	10	4.66667	20	0.8	50	10.4173	19.0413	8.4114	10.6299	44.1746	55.8254
013_cc	2	12	2	10	4.66667	20	0.8	50	11.811	24.1312	10.8265	13.3047	44.8652	55.1348
013_cc	2	12	2	10	4.66667	20	0.8	50	11.811	24.9239	10.6467	14.2772	42.7168	57.2832
013_cc	2	14	2	12	5.2	20	0.8	50	11.811	21.1327	9.78868	11.344	46.3201	53.6799
013_cc	2	14	2	12	5.2	20	0.8	50	11.811	23.8762	10.1963	13.6799	42.7049	57.2951
013_cc	2	14	2	12	5.2	20	0.8	50	11.811	18.4627	8.69822	9.76444	47.1125	52.8875
013_cc	2	14	2	12	5.2	20	0.8	50	11.811	24.1051	10.4297	13.6754	43.2676	56.7324
013_cc	2	14	2	12	5.2	20	0.8	50	11.811	19.5421	8.74617	10.796	44.7555	55.2445
013_cc	2	14	2	12	5.2	20	0.8	50	11.811	21.5263	9.83513	11.6911	45.689	54.311
013_cc	2	14	2	12	5.2	20	0.8	50	11.811	28.5667	12.6537	15.913	44.2953	55.7047
013_cc	2	14	2	12	5.2	20	0.8	50	11.811	19.0926	8.56855	10.524	44.879	55.121
013_cc	2	14	2	12	5.2	20	0.8	50	11.811	24.1813	10.4761	13.7052	43.3232	56.6768
013_cc	2	14	2	12	5.2	20	0.8	50	11.811	20.2586	8.99339	11.2652	44.3929	55.6071
013_cc	2	14	2	12	5.2	20	0.8	50	11.811	19.3772	8.9019	10.4753	45.9402	54.0598
013_cc	2	14	2	12	5.2	20	0.8	50	11.811	21.3075	9.52885	11.7787	44.7206	55.2794
013_cc	2	14	2	12	5.2	20	0.8	50	10.0551	25.9427	11.3204	14.6223	43.6361	56.3639
013_cc	2	14	4	10	6.66667	20	0.8	50	10.7008	23.5187	10.6568	12.8619	45.312	54.688
013_cc	2	14	4	10	6.66667	20	0.8	50	11.0945	23.3656	10.6544	12.7111	45.5989	54.4011
013_cc	2	14	4	10	6.66667	20	0.8	50	10.8583	27.9081	11.7204	16.1877	41.9965	58.0035
013_cc	2	14	4	10	6.66667	20	0.8	50	10.8898	21.5106	9.68133	11.8293	45.0072	54.9928
013_cc	2	14	4	10	6.66667	20	0.8	50	11.2677	22.6187	10.0989	12.5198	44.6486	55.3514
013_cc	2	14	4	10	6.66667	20	0.8	50	11.7638	25.6227	11.0272	14.5955	43.0369	56.9631
013_cc	2	14	4	10	6.66667	20	0.8	50	10.9843	22.4108	9.72856	12.6823	43.41	56.59
013_cc	2	14	4	10	6.66667	20	0.8	50	10.6457	23.2474	10.4798	12.7676	45.0793	54.9207
013_cc	2	14	4	10	6.66667	20	0.8	50	11.6299	23.905	10.7972	13.1078	45.1672	54.8328
013_cc	2	14	4	10	6.66667	20	0.8	50	11.5591	26.0829	11.3744	14.7085	43.6085	56.3915
013_cc	2	14	4	10	6.66667	20	0.8	50	11.811	23.9873	10.5282	13.459	43.8909	56.1091
013_cc	2	14	4	10	6.66667	20	0.8	50	11.811	21.9013	9.75865	12.1426	44.5575	55.4425
013_cc	2	14	4	10	6.66667	20	0.8	50	11.2913	21.132	9.61161	11.5204	45.4836	54.5164
013_cc	2	14	4	10	6.66667	20	0.8	50	11.7717	26.0455	11.1031	14.9423	42.6298	57.3702
013_cc	2	14	4	10	6.66667	20	0.8	50	11.4173	25.2167	10.6918	14.5249	42.3998	57.6002
013_cc	2	14	4	10	6.66667	20	0.8	50	11.1732	21.755	9.81392	11.941	45.1112	54.8888
013_cc	2	14	4	10	6.66667	20	0.8	50	11.5118	21.8651	9.76344	12.1017	44.653	55.3469
013_cc	2	14	4	10	6.66667	20	0.8	50	11.2598	25.5906	10.8817	14.7089	42.5223	57.4777
013_cc	2	14	4	10	6.66667	20	0.8	50	10.5669	22.0879	9.5976	12.4903	43.4518	56.5482
013_cc	2	14	4	10	6.66667	20	0.8	50	11.811	23.2518	10.1714	13.0804	43.7445	56.2555
013_cc	2	14	4	10	6.66667	20	0.8	50	10.8346	22.3038	10.0993	12.2045	45.2805	54.7195
013_cc	2	14	4	10	6.66667	20	0.8	50	11.5039	24.2882	10.4087	13.8795	42.8548	57.1452
013_cc	2	15	5	10	8.66667	22	1	50	10.9606	26.2613	10.9618	15.2995	41.7412	58.2588
013_cc	2	15	5	10	8.66667	22	1	50	11.4331	21.7963	9.52254	12.2738	43.6887	56.3113
013_cc	2	15	5	10	8.66667	22	1	50	9.2126	22.2293	9.52581	12.7035	42.8526	57.1474
013_cc	2	15	5	10	8.66667	22	1	50	9.51969	22.7683	9.86564	12.9027	43.3306	56.6694
013_cc	2	15	5	10	8.66667	22	1	50	9.30709	24.5168	9.97029	14.5465	40.6671	59.3329
013_cc	2	15	5	10	8.66667	22	1	50	9.41732	23.3484	10.1867	13.1616	43.6294	56.3706
013_cc	2	15	5	10	8.66667	22	1	50	9.35433	21.1562	9.24909	11.9071	43.7181	56.2819
013_cc	2	15	5	10	8.66667	22	1	50	9.59843	27.2347	11.1132	16.1215	40.8053	59.1947
013_cc	2	15	5	10	8.66667	22	1	50	9.03937	20.9562	9.32778	11.6284	44.5109	55.4891
013_cc	2	15	5	10	8.66667	22	1	50	9.54331	23.9128	10.2997	13.6131	43.072	56.928
013_cc	2	15	5	10	8.66667	22	1	50	9.40157	22.2251	9.9636	12.2615	44.8304	55.1696
013_cc	2	15	5	10	8.66667	22	1	50	9.09449	22.2318	9.82683	12.4049	44.2017	55.7982
013_cc	2	15	5	10	8.66667	22	1	50	9.33858	24.3895	10.4778	13.9118	42.9601	57.0399
013_cc	2	15	5	10	8.66667	22	1	50	9.18898	20.1231	9.13393	10.9892	45.3902	54.6099
013_cc	2	15	5	10	8.66667	22	1	50	9.19685	20.931	9.28736	11.6437	44.3712	55.6288
013_cc	2	15	5	10	8.66667	22	1	50	10	29.0623	12.3442	16.7182	42.4748	57.5252
013_cc	2	15	5	10	8.66667	22	1	50	9.54331	21.6535	9.5394	12.1141	44.0548	55.9451
013_cc	2	15	5	10	8.66667	22	1	50	9.73228	25.6029	10.6111	14.9919	41.4447	58.5553
013_cc	2	15	5	10	8.66667	22	1	50	9.22047	21.1352	9.21982	11.9153	43.6231	56.3769
013_cc	2	15	5	10	8.66667	22	1	50	9.24409	21.1374	9.17367	11.9637	43.4002	56.5998
013_cc	2	15	5	10	8.66667	22	1	50	9.69291	26.0424	11.1043	14.9381	42.6393	57.3607
013_cc	2	15	5	10	8.66667	22	1	50	10.378	23.2468	10.1709	13.0759	43.7517	56.2483
013_cc	2	15	5	10	8.66667	22	1	50	10.4488	27.1747	11.1304	16.0443	40.9587	59.0412
013_cc	2	15	5	10	8.66667	22	1	50	11.4016	23.279	10.4997	12.7793	45.1035	54.8964
013_cc	2	15	5	10	8.66667	22	1	50	11.5276	27.1591	11.513	15.6462	42.3908	57.6092
013_cc	2	15	5	10	8.66667	22	1	50	11.189	26.1788	11.1593	15.0195	42.6273	57.3727
013_cc	2	15	5	10	8.66667	22	1	50	8.35433	16.0295	7.27966	8.74981	45.4142	54.5858
013_cc	2	15	5	10	8.66667	22	1	50	9.85039	21.5542	9.50589	12.0483	44.1024	55.8977
013_cc	2	15	5	10	8.66667	22	1	50	9.38583	20.6304	9.29979	11.3306	45.0781	54.9218
013_cc	2	15	5	10	8.66667	22	1	50	9.51969	21.5406	9.60868	11.9319	44.6072	55.3928
013_cc	2	15	5	10	8.66667	22	1	50	9.67717	20.2723	8.55815	11.7142	42.2159	57.7841
013_cc	2	15	5	10	8.66667	22	1	50	8.76378	16.805	8.01798	8.78703	47.7118	52.2881
013_cc	2	15	5	10	8.66667	22	1	50	9.37008	18.0617	8.5818	9.47989	47.5138	52.4861
013_cc	2	15	5	10	8.66667	22	1	50	9.62205	18.7807	9.02012	9.76053	48.0288	51.9712
013_cc	2	15	5	10	8.66667	22	1	50	9.27559	17.0601	8.29232	8.76779	48.6065	51.3935
013_cc	2	15	5	10	8.66667	22	1	50	9.25197	12.2412	6.4373	5.80391	52.5872	47.4129
013_cc	2	15	5	10	8.66667	22	1	50	5.25984
013_cc	2	15	5	10	8.66667	22	1	50	4.50394
013_cc	2	15	5	10	8.66667	22	1	50	10.811	20.78	9.149	11.631	44.028	55.972
013_cc	2	15	5	10	8.66667	22	1	50	10.1969	23.1089	10.1325	12.9765	43.8465	56.1535
013_cc	2	15	5	10	8.66667	22	1	50	10.0787	26.8848	11.9147	14.9701	44.3177	55.6823
013_cc	2	15	5	10	8.66667	22	1	50	10.126	26.8554	12.2432	14.6122	45.5894	54.4106
013_cc	2	15	5	10	8.66667	22	1	50	10.0157	26.0436	11.4398	14.6038	43.9256	56.0744
013_cc	2	15	5	10	8.66667	22	1	50	9.99213	28.1139	12.5046	15.6093	44.4783	55.5217
013_cc	2	15	5	10	8.66667	22	1	50	10.0236	28.0438	12.1996	15.8442	43.5019	56.4981
013_cc	2	15	5	10	8.66667	22	1	50	10.0945	26.7354	12.0783	14.6571	45.1771	54.8229
013_cc	2	15	5	10	8.66667	22	1	50	10.063	29.5811	12.6259	16.9552	42.6823	57.3177
013_cc	2	15	5	10	8.66667	22	1	50	10.0787	23.6782	10.8933	12.7848	46.0058	53.9942
013_cc	2	15	5	10	8.66667	22	1	50	9.99213	30.5677	13.1619	17.4058	43.0582	56.9418
013_cc	2	15	5	10	8.66667	22	1	50	9.94488	25.3369	11.4901	13.8468	45.3493	54.6507
013_cc	2	15	5	10	8.66667	22	1	50	10.0157	28.3818	12.4938	15.888	44.0203	55.9796
013_cc	2	15	5	10	8.66667	22	1	50	10.0236	25.6207	11.3809	14.2398	44.4208	55.5792
013_cc	2	15	5	10	8.66667	22	1	50	9.98425	28.6509	12.6496	16.0013	44.1508	55.8492
013_cc	2	15	5	10	8.66667	22	1	50	10.0157	28.6954	12.3002	16.3953	42.8645	57.1355
013_cc	2	15	5	10	8.66667	22	1	50	9.92126	26.7328	12.0318	14.701	45.0078	54.9922
013_cc	2	15	5	10	8.66667	22	1	50
013_cc	2	15	5	10	8.66667	22	1	50
014_cc	2	12	2	10	5.3	18	1.1	100	6.25	34.8726	19.8453	15.0273	56.908	43.092
014_cc	2	12	2	10	5.3	18	1.1	100	7.5	36.4152	20.7313	15.6839	56.9303	43.0697
014_cc	2	12	2	10	5.3	18	1.1	100	12.3125	38.971	22.0748	16.8962	56.6442	43.3558
014_cc	2	12	2	10	5.3	18	1.1	100	12.5	41.3275	23.4847	17.8428	56.8258	43.1742
014_cc	2	12	2	10	5.3	18	1.1	100	12.5625	38.7864	22.0823	16.7041	56.9331	43.0669
014_cc	2	12	2	10	5.3	18	1.1	100	12.8125	40.7537	23.2104	17.5434	56.9527	43.0473
014_cc	2	12	2	10	5.3	18	1.1	100	13.0625	44.4927	24.9554	19.5372	56.0888	43.9112
014_cc	2	12	2	10	5.3	18	1.1	100	13	42.7187	24.2832	18.4355	56.8443	43.1557
014_cc	2	12	2	10	5.3	18	1.1	100	13	48.0279	26.8759	21.152	55.959	44.041
014_cc	2	12	2	10	5.3	18	1.1	100	13.25	46.5367	26.5184	20.0183	56.9838	43.0162
014_cc	2	12	2	10	5.3	18	1.1	100	13	46.2568	26.2138	20.043	56.6701	43.3299
014_cc	2	12	2	10	5.3	18	1.1	100	13.75	44.3636	25.4268	18.9368	57.3146	42.6854
014_cc	2	12	2	10	5.3	18	1.1	100	13.4375	45.8238	26.6703	19.1535	58.2019	41.7981
014_cc	2	12	2	10	5.3	18	1.1	100	13.4375	46.6698	27.2068	19.4631	58.2963	41.7037
014_cc	2	12	2	10	5.3	18	1.1	100	13.25	51.6948	22.8589	28.8359	44.219	55.781
014_cc	2	12	2	10	5.3	18	1.1	100	13.3125	52.5845	28.8828	23.7017	54.9264	45.0736
014_cc	2	12	2	10	5.3	18	1.1	100	13.5	43.9818	24.8375	19.1443	56.4721	43.5279
014_cc	2	12	2	10	5.3	18	1.1	100	13.5625	45.9222	25.8206	20.1016	56.2269	43.7731
014_cc	2	12	2	10	5.3	18	1.1	100	14.5	47.2779	26.2823	20.9956	55.591	44.409
014_cc	2	12	2	10	5.3	18	1.1	100	13.875	45.7044	25.4175	20.2869	55.6127	44.3873
014_cc	2	12	2	10	5.3	18	1.1	100	13.8125	45.3627	25.1485	20.2141	55.4389	44.5611
014_cc	2	12	2	10	5.3	18	1.1	100	13.6875	44.2596	24.5286	19.731	55.4198	44.5802
014_cc	2	12	2	10	5.3	18	1.1	100	13.875	44.7084	25.2663	19.4421	56.5135	43.4865
014_cc	2	12	2	10	5.3	18	1.1	100	13.875	44.2765	25.0658	19.2107	56.612	43.388
014_cc	2	12	2	10	5.3	18	1.1	100	13.75	46.4803	26.0622	20.4181	56.0716	43.9284
014_cc	2	12	2	10	5.3	18	1.1	100	13.9375	45.2216	25.6231	19.5985	56.6611	43.3389
014_cc	2	12	2	10	5.3	18	1.1	100	13.8125	47.9114	26.9619	20.9495	56.2744	43.7256
014_cc	2	12	2	10	5.3	18	1.1	100	13.8125	48.6291	27.4379	21.1912	56.4227	43.5773
014_cc	2	12	2	10	5.3	18	1.1	100	13.8125	46.2494	25.8996	20.3498	55.9998	44.0002
014_cc	2	12	2	10	5.3	18	1.1	100	13.8125	45.5925	25.4524	20.1401	55.8258	44.1742
014_cc	2	12	2	10	5.3	18	1.1	100	13.875	43.48	24.8301	18.6498	57.1071	42.8929
014_cc	2	12	2	10	5.3	18	1.1	100	13.8125	45.8225	25.9678	19.8546	56.6705	43.3295
014_cc	2	12	2	10	5.3	18	1.1	100	13.8125	46.3275	25.8951	20.4323	55.8959	44.1041
014_cc	2	12	2	10	5.3	18	1.1	100	13.6875	47.2801	26.287	20.9931	55.5985	44.4015
014_cc	2	12	2	10	5.3	18	1.1	100	13.6875	44.2174	25.5776	18.6398	57.845	42.155
014_cc	2	12	2	10	5.3	18	1.1	100	13.5	47.5547	26.7208	20.8339	56.1896	43.8104
014_cc	2	12	2	10	5.3	18	1.1	100	13.5625	45.7017	25.5835	20.1182	55.9793	44.0207
014_cc	2	12	2	10	5.3	18	1.1	100	13.5	49.2099	27.5487	21.6612	55.9821	44.0179
014_cc	2	12	2	10	5.3	18	1.1	100	13.375	49.3526	27.9881	21.3645	56.7105	43.2895
014_cc	2	12	2	10	5.3	18	1.1	100	13.5	45.7346	25.5861	20.1485	55.9447	44.0553
014_cc	2	12	2	10	5.3	18	1.1	100	13.625	48.4596	26.9611	21.4985	55.6362	44.3638
014_cc	2	12	2	10	5.3	18	1.1	100	13.625	48.1617	27.4173	20.7444	56.9276	43.0724
014_cc	2	12	2	10	5.3	18	1.1	100	13.5625	47.0175	26.2414	20.7761	55.812	44.188
014_cc	2	12	2	10	5.3	18	1.1	100	13.5625	44.2935	25.6197	18.6738	57.8408	42.1592
014_cc	2	12	2	10	5.3	18	1.1	100	13.5625	48.994	27.8292	21.1648	56.8013	43.1987
014_cc	2	12	2	10	5.3	18	1.1	100	13.625	49.0024	27.7301	21.2723	56.5893	43.4107
014_cc	2	12	2	10	5.3	18	1.1	100	13.5	47.1674	26.8232	20.3442	56.8681	43.1319
014_cc	2	12	2	10	5.3	18	1.1	100	13.625	49.0959	27.6877	21.4083	56.395	43.605
014_cc	2	12	2	10	5.3	18	1.1	100	13.625	48.446	27.3779	21.0681	56.5122	43.4878
014_cc	2	12	2	10	5.3	18	1.1	100	13.5	48.3487	27.1442	21.2045	56.1426	43.8574
014_cc	2	12	2	10	5.3	18	1.1	100	13.5625	48.4501	27.6079	20.8422	56.9822	43.0178
014_cc	2	12	2	10	5.3	18	1.1	100	13.5	47.7475	27.119	20.6285	56.7966	43.2034
014_cc	2	12	2	10	5.3	18	1.1	100	13.5625	49.6646	28.0661	21.5985	56.5112	43.4887
014_cc	2	12	2	10	5.3	18	1.1	100	13.4375	46.4626	26.7613	19.7014	57.5975	42.4026
014_cc	2	12	2	10	5.3	18	1.1	100	13.375	48.1484	27.5345	20.6139	57.1867	42.8133
014_cc	2	12	2	10	5.3	18	1.1	100	13.375	47.2021	26.8082	20.3939	56.7944	43.2055
014_cc	2	12	2	10	5.3	18	1.1	100	13.375	47.651	26.7828	20.8683	56.206	43.794
014_cc	2	12	2	10	5.3	18	1.1	100	13.4375	48.0369	26.3014	21.7355	54.7526	45.2474
014_cc	2	12	2	10	5.3	18	1.1	100	13.375	44.3585	26.1448	18.2137	58.9398	41.0602
014_cc	2	12	2	10	5.3	18	1.1	100	13.375	49.1772	28.7706	20.4066	58.504	41.496
014_cc	2	12	2	10	5.3	18	1.1	100	13.4375	46.9006	26.1072	20.7934	55.6649	44.3351
014_cc	2	12	2	10	5.3	18	1.1	100	13.625	47.1016	26.5243	20.5772	56.3131	43.6869
014_cc	2	12	2	10	5.3	18	1.1	100	13.4375	47.3455	26.5831	20.7624	56.1471	43.853
014_cc	2	12	2	10	5.3	18	1.1	100	13.4375	46.6046	27.3643	19.2403	58.7158	41.2842
014_cc	2	12	2	10	5.3	18	1.1	100	13.1875	48.0927	27.5285	20.5642	57.2405	42.7595
014_cc	2	12	2	10	5.3	18	1.1	100	13.375	48.632	27.4224	21.2096	56.3876	43.6124
014_cc	2	12	2	10	5.3	18	1.1	100	13.4375	48.5876	27.171	21.4166	55.9216	44.0784
014_cc	2	12	2	10	5.3	18	1.1	100	13.375	47.1841	26.6784	20.5056	56.5412	43.4588
014_cc	2	12	2	10	5.3	18	1.1	100	13.4375	46.2723	26.0039	20.2684	56.1976	43.8024
014_cc	2	12	2	10	5.3	18	1.1	100	13.4375	43.6974	25.5442	18.1532	58.4571	41.5429
014_cc	2	12	2	10	5.3	18	1.1	100	13.4375	43.7919	26.1027	17.6892	59.6061	40.3939
014_cc	2	12	2	10	5.3	18	1.1	100	13.375	47.0925	27.1879	19.9046	57.733	42.267
014_cc	2	12	2	10	5.3	18	1.1	100	13.4375	46.1796	26.3576	19.822	57.0763	42.9237
014_cc	2	12	2	10	5.3	18	1.1	100	13.3125	46.1728	26.009	20.1638	56.3297	43.6703
014_cc	2	12	2	10	5.3	18	1.1	100	13.5
014_cc	2	12	2	10	5.3	18	1.1	100	13.4375
014_cc	2	12	2	10	5.3	18	1.1	100	13.8125
014_cc	2	12	2	10	5.3	18	1.1	100
015_cc	2	18	6	12	9.96	18	1.1	50	13.25	69.2056	45.2176	23.988	65.3381	34.6619
015_cc	2	18	6	12	9.96	18	1.1	50	13.35	73.9047	48.2295	25.6752	65.2591	34.7409
015_cc	2	18	6	12	9.96	18	1.1	50	13.2	71.4663	46.5488	24.9175	65.1339	34.8661
015_cc	2	18	6	12	9.96	18	1.1	50	13.05	71.3384	46.2608	25.0777	64.8469	35.1531
015_cc	2	18	6	12	9.96	18	1.1	50	13.15	71.8828	46.4409	25.4418	64.6065	35.3935
015_cc	2	18	6	12	9.96	18	1.1	50	13.25	64.8478	42.8966	21.9512	66.1497	33.8503
015_cc	2	18	6	12	9.96	18	1.1	50	13.2	69.5239	46.1677	23.3562	66.4055	33.5944
015_cc	2	18	6	12	9.96	18	1.1	50	13.2	77.9845	49.5278	28.4567	63.5098	36.4902
015_cc	2	18	6	12	9.96	18	1.1	50	13.3	71.6564	46.5665	25.09	64.9858	35.0143
015_cc	2	18	6	12	9.96	18	1.1	50	13.2	70.6204	46.1706	24.4498	65.3785	34.6215
015_cc	2	18	6	12	9.96	18	1.1	50	13.15	69.3434	45.2548	24.0886	65.2618	34.7382
015_cc	2	17	5	12	8.96	18	1.1	50	13.35	69.3609	45.3371	24.0239	65.3639	34.6361
015_cc	2	17	5	12	8.96	18	1.1	50	13.25	71.4727	46.6796	24.7931	65.3111	34.6889
015_cc	2	17	5	12	8.96	18	1.1	50	13.45	74.6621	48.5077	26.1543	64.9697	35.0303
015_cc	2	17	5	12	8.96	18	1.1	50	13.25	71.7709	47.0404	24.7305	65.5424	34.4576
015_cc	2	17	5	12	8.96	18	1.1	50	13.35	72.8016	47.3765	25.4252	65.0761	34.9239
015_cc	2	17	5	12	8.96	18	1.1	50	13.35	73.4167	47.6864	25.7303	64.953	35.047
015_cc	2	17	5	12	8.96	18	1.1	50	13.35	74.1979	48.0882	26.1096	64.8108	35.1892
015_cc	2	17	5	12	8.96	18	1.1	50	13.5	78.1836	49.9718	28.2118	63.9159	36.0841
015_cc	2	17	5	12	8.96	18	1.1	50	13.45	73.1065	47.5511	25.5554	65.0436	34.9564
015_cc	2	17	5	12	8.96	18	1.1	50	13.55	74.341	48.3504	25.9906	65.0386	34.9614
015_cc	2	17	5	12	8.96	18	1.1	50	13.45	73.5205	48.0582	25.4623	65.3671	34.6329
015_cc	2	17	5	12	8.96	18	1.1	50	13.45	74.0528	48.2954	25.7574	65.2176	34.7824
015_cc	2	17	5	12	8.96	18	1.1	50	13.45	73.6901	48.1391	25.551	65.3264	34.6736
015_cc	2	17	5	12	8.96	18	1.1	50	13.45	74.9417	48.744	26.1977	65.0426	34.9574
015_cc	2	17	5	12	8.96	18	1.1	50	13.4	72.2906	47.2872	25.0035	65.4126	34.5874
015_cc	2	17	5	12	8.96	18	1.1	50	13.5	75.0774	48.8779	26.1995	65.1034	34.8966
015_cc	2	17	5	12	8.96	18	1.1	50	13.5	71.8976	47.1316	24.7661	65.5537	34.4463
015_cc	2	17	5	12	8.96	18	1.1	50	13.3	72.8632	47.5766	25.2866	65.2957	34.7043
015_cc	2	17	5	12	8.96	18	1.1	50	13.45	64.8523	42.5288	22.3236	65.5779	34.4222
015_cc	2	17	5	12	8.96	18	1.1	50	13.7	72.7408	47.733	25.0077	65.6208	34.3792
015_cc	2	17	5	12	8.96	18	1.1	50	13.55	72.9931	48.3678	24.6253	66.2635	33.7365
015_cc	2	17	5	12	8.96	18	1.1	50	13.45	66.4881	44.166	22.3221	66.4269	33.5731
015_cc	2	17	5	12	8.96	18	1.1	50	13.55	72.0596	47.512	24.5476	65.9343	34.0657
015_cc	2	17	5	12	8.96	18	1.1	50	13.55	69.9253	46.2619	23.6634	66.1591	33.8409
015_cc	2	17	5	12	8.96	18	1.1	50	13.6	71.3058	46.4623	24.8435	65.1593	34.8408
015_cc	2	17	5	12	8.96	18	1.1	50	13.6	79.2843	50.6125	28.6717	63.8368	36.1632
015_cc	2	17	5	12	8.96	18	1.1	50	13.55	76.5403	49.1195	27.4208	64.1747	35.8253
015_cc	2	17	5	12	8.96	18	1.1	50	13.6	69.515	47.0424	22.4726	67.6723	32.3277
015_cc	2	17	5	12	8.96	18	1.1	50	13.6	66.2868	45.415	20.8719	68.5128	31.4872
015_cc	2	17	5	12	8.96	18	1.1	50	13.7	71.0315	46.5234	24.5081	65.4968	34.5032
015_cc	2	17	5	12	8.96	18	1.1	50	13.65	80.867	51.6319	29.235	63.848	36.152
015_cc	2	17	5	12	8.96	18	1.1	50	13.6	69.0394	46.3624	22.677	67.1535	32.8465
015_cc	2	17	5	12	8.96	18	1.1	50	13.4	67.4088	45.1465	22.2622	66.9743	33.0257
015_cc	2	17	5	12	8.96	18	1.1	50	13.65	78.2401	49.6122	28.6279	63.4102	36.5898
015_cc	2	17	5	12	8.96	18	1.1	50	13.4	74.9606	48.8316	26.129	65.143	34.857
015_cc	2	17	5	12	8.96	18	1.1	50	13.55	67.032	45.3678	21.6642	67.6808	32.3192
015_cc	2	17	5	12	8.96	18	1.1	50	13.45	72.8835	47.4314	25.4521	65.0784	34.9217
015_cc	2	17	5	12	8.96	18	1.1	50	13.55	76.9827	49.5842	27.3985	64.4095	35.5905
015_cc	2	17	5	12	8.96	18	1.1	50	13.45	64.119	43.6247	20.4943	68.037	31.963
015_cc	2	17	5	12	8.96	18	1.1	50	13.6	72.5512	47.3821	25.1691	65.3085	34.6915
015_cc	2	17	5	12	8.96	18	1.1	50	13.55	78.2835	50.3539	27.9296	64.3224	35.6776
015_cc	2	17	5	12	8.96	18	1.1	50	13.55	64.6434	44.1812	20.4622	68.3461	31.6539
015_cc	2	17	5	12	8.96	18	1.1	50	13.65	76.3389	49.101	27.2379	64.3198	35.6803
015_cc	2	17	5	12	8.96	18	1.1	50	13.55	75.3259	48.9219	26.404	64.947	35.053
015_cc	2	17	5	12	8.96	18	1.1	50	13.6	69.0736	46.512	22.5616	67.3369	32.6631
015_cc	2	17	5	12	8.96	18	1.1	50	13.55	79.3707	50.513	28.8577	63.6419	36.3581
015_cc	2	17	5	12	8.96	18	1.1	50	13.65	72.6126	47.6943	24.9183	65.6832	34.3168
015_cc	2	17	5	12	8.96	18	1.1	50	13.5	66.7356	45.0107	21.7248	67.4464	32.5536
015_cc	2	17	5	12	8.96	18	1.1	50	13.65	78.0431	49.814	28.2292	63.8288	36.1712
015_cc	2	17	5	12	8.96	18	1.1	50	13.5	68.5647	46.0081	22.5566	67.1017	32.8983
015_cc	2	17	5	12	8.96	18	1.1	50	13.55	67.0538	44.9432	22.1106	67.0256	32.9744
015_cc	2	17	5	12	8.96	18	1.1	50	13.65	78.6342	50.1553	28.4789	63.783	36.217
015_cc	2	17	5	12	8.96	18	1.1	50	13.6	65.3826	44.4478	20.9348	67.9811	32.0189
015_cc	2	17	5	12	8.96	18	1.1	50	13.6	73.6758	47.8662	25.8096	64.9687	35.0314
015_cc	2	17	5	12	8.96	18	1.1	50	13.55	74.6413	48.8392	25.8021	65.4319	34.5681
015_cc	2	17	5	12	8.96	18	1.1	50	13.6	67.9774	45.5525	22.4249	67.0112	32.9888
015_cc	2	17	5	12	8.96	18	1.1	50	13.55	77.1357	49.5977	27.538	64.2993	35.7007
015_cc	2	17	5	12	8.96	18	1.1	50	13.6	64.3704	43.9097	20.4607	68.2141	31.7859
015_cc	2	17	5	12	8.96	18	1.1	50	13.7	76.9531	49.303	27.65	64.069	35.931
015_cc	2	17	5	12	8.96	18	1.1	50	13.55	69.6705	45.3786	24.2919	65.1332	34.8668
015_cc	2	17	5	12	8.96	18	1.1	50	13.6	71.7561	47.1717	24.5845	65.7388	34.2611
015_cc	2	17	5	12	8.96	18	1.1	50	13.6	73.156	47.6332	25.5228	65.1119	34.8881
015_cc	2	17	5	12	8.96	18	1.1	50	13.6	65.6557	44.3882	21.2675	67.6076	32.3924
015_cc	2	17	5	12	8.96	18	1.1	50	13.6	75.2639	48.4861	26.7778	64.4214	35.5785
015_cc	2	17	5	12	8.96	18	1.1	50	13.65	63.2741	43.4999	19.7742	68.7484	31.2516
015_cc	2	17	5	12	8.96	18	1.1	50	13.6	76.7293	49.3991	27.3302	64.381	35.6189
015_cc	2	17	5	12	8.96	18	1.1	50	13.6	65.3722	44.7797	20.5925	68.4996	31.5004
015_cc	2	17	5	12	8.96	18	1.1	50	13.75	76.4878	49.8617	26.6261	65.1891	34.8109
015_cc	2	17	5	12	8.96	18	1.1	50	13.65	70.5222	46.5227	23.9994	65.969	34.031
015_cc	2	17	5	12	8.96	18	1.1	50	13.65	74.8521	49.0014	25.8507	65.4643	34.5357
015_cc	2	17	5	12	8.96	18	1.1	50	13.7	73.1339	47.844	25.2899	65.4197	34.5802
015_cc	2	17	5	12	8.96	18	1.1	50	13.65	70.7409	46.9458	23.7951	66.363	33.637
015_cc	2	17	5	12	8.96	18	1.1	50	13.65	75.6617	49.3249	26.3369	65.1913	34.8087
015_cc	2	17	5	12	8.96	18	1.1	50	13.7	66.9576	45.2502	21.7074	67.5804	32.4196
015_cc	2	17	5	12	8.96	18	1.1	50
016_cc	2	21	5	16	10.6	30	0.7	50	8.5567	16.7471	7.59315	9.15394	45.3401	54.6599
016_cc	2	21	5	16	10.6	30	0.7	50	8.04124	17.008	7.69369	9.31435	45.2356	54.7644
016_cc	2	21	5	16	10.6	30	0.7	50	8.24742	17.1688	7.80302	9.36573	45.449	54.551
016_cc	2	21	5	16	10.6	30	0.7	50	8.45361	17.7893	8.18204	9.60723	45.9942	54.0058
016_cc	2	21	5	16	10.6	30	0.7	50	8.45361	18.7569	8.93074	9.82618	47.6131	52.387
016_cc	2	21	5	16	10.6	30	0.7	50	8.45361	16.2354	7.66769	8.56767	47.2283	52.7717
016_cc	2	21	5	16	10.6	30	0.7	50	8.24742	16.6729	7.57183	9.10109	45.4139	54.5861
016_cc	2	21	5	16	10.6	30	0.7	50	8.35052	18.8993	8.64012	10.2592	45.7167	54.2833
016_cc	2	21	5	16	10.6	30	0.7	50	8.24742	20.9767	9.09733	11.8793	43.3688	56.6312
016_cc	2	21	5	16	10.6	30	0.7	50	8.65979	19.4703	9.56099	9.90927	49.1056	50.8944
016_cc	2	21	5	16	10.6	30	0.7	50	8.65979	18.7078	8.85591	9.85187	47.3381	52.6619
016_cc	2	21	5	16	10.6	30	0.7	50	8.65979	18.9738	8.13478	10.8391	42.8737	57.1263
016_cc	2	21	5	16	10.6	30	0.7	50	8.76289	19.5627	9.0577	10.505	46.3009	53.6991
016_cc	2	21	5	16	10.6	30	0.7	50	8.76289	18.503	8.3051	10.1979	44.8851	55.1149
016_cc	2	21	5	16	10.6	30	0.7	50	8.76289	17.9968	8.29106	9.70575	46.0696	53.9304
016_cc	2	21	5	16	10.6	30	0.7	50	8.76289	18.4447	8.25824	10.1864	44.7731	55.2269
016_cc	2	21	5	16	10.6	30	0.7	50	8.65979	16.6725	7.04397	9.62851	42.2491	57.7509
016_cc	2	21	5	16	10.6	30	0.7	50	8.45361	18.0297	8.24716	9.78257	45.742	54.258
016_cc	2	21	5	16	10.6	30	0.7	50	8.5567	17.9591	8.30109	9.65805	46.2221	53.7779
016_cc	2	21	5	16	10.6	30	0.7	50	8.65979	20.2619	10.1088	10.1531	49.8907	50.1092
016_cc	2	21	5	16	10.6	30	0.7	50	8.65979	18.9519	8.48652	10.4654	44.7791	55.2209
016_cc	2	21	5	16	10.6	30	0.7	50	8.5567	17.8752	8.25225	9.62299	46.1658	53.8342
016_cc	2	21	5	16	10.6	30	0.7	50	8.65979	20.0938	9.41747	10.6763	46.8677	53.1323
016_cc	2	21	5	16	10.6	30	0.7	50	8.86598	16.7171	8.06174	8.65538	48.2245	51.7756
016_cc	2	21	5	16	10.6	30	0.7	50	8.76289	18.3	8.3864	9.91363	45.8273	54.1728
016_cc	2	21	5	16	10.6	30	0.7	50	8.76289	17.1254	7.82027	9.30511	45.6648	54.3352
016_cc	2	21	5	16	10.6	30	0.7	50	8.65979	17.4592	7.72666	9.73254	44.2555	55.7445
016_cc	2	21	5	16	10.6	30	0.7	50	8.65979	18.8471	8.61255	10.2346	45.6969	54.3031
016_cc	2	21	5	16	10.6	30	0.7	50	8.86598	21.5544	9.80053	11.7539	45.4688	54.5312
016_cc	2	21	5	16	10.6	30	0.7	50	8.96907	19.3438	8.66846	10.6753	44.8126	55.1874
016_cc	2	21	5	16	10.6	30	0.7	50	9.58763	17.4501	8.02681	9.42326	45.9987	54.0013
016_cc	2	21	5	16	10.6	30	0.7	50	8.96907	19.792	9.13816	10.6539	46.1709	53.8291
016_cc	2	21	5	16	10.6	30	0.7	50	9.17526	19.8034	8.87222	10.9312	44.8015	55.1985
016_cc	2	21	5	16	10.6	30	0.7	50	9.27835	18.7312	8.52389	10.2074	45.5063	54.4937
016_cc	2	21	5	16	10.6	30	0.7	50	9.07216	18.4117	8.4421	9.96962	45.8518	54.1482
016_cc	2	21	5	16	10.6	30	0.7	50	9.17526	18.0643	8.32123	9.74306	46.0645	53.9355
016_cc	2	21	5	16	10.6	30	0.7	50	9.17526	18.3429	8.54785	9.79503	46.6004	53.3996
016_cc	2	21	5	16	10.6	30	0.7	50	9.07216	17.7689	8.40567	9.36322	47.3056	52.6944
016_cc	2	21	5	16	10.6	30	0.7	50	9.17526	17.857	7.99351	9.86345	44.7641	55.2359
016_cc	2	21	5	16	10.6	30	0.7	50	9.07216	19.1635	8.24031	10.9232	43	57
016_cc	2	21	5	16	10.6	30	0.7	50	8.86598	18.499	7.95974	10.5392	43.028	56.972
016_cc	2	21	5	16	10.6	30	0.7	50	9.17526	21.0639	9.47106	11.5928	44.9635	55.0365
016_cc	2	21	5	16	10.6	30	0.7	50	9.07216	19.8373	9.14423	10.693	46.0963	53.9038
016_cc	2	21	5	16	10.6	30	0.7	50	9.17526	22.3575	10.0622	12.2953	45.0058	54.9942
016_cc	2	21	5	16	10.6	30	0.7	50	9.17526	20.7186	9.29044	11.4282	44.8411	55.1589
016_cc	2	21	5	16	10.6	30	0.7	50	9.58763	20.321	9.39316	10.9279	46.2238	53.7762
016_cc	2	21	5	16	10.6	30	0.7	50	9.27835	20.1474	8.97735	11.1701	44.5583	55.4417
016_cc	2	21	5	16	10.6	30	0.7	50	9.27835	19.2617	8.76413	10.4975	45.5004	54.4996
016_cc	2	21	5	16	10.6	30	0.7	50	9.38144	19.3286	8.76513	10.5635	45.3479	54.6521
016_cc	2	21	5	16	10.6	30	0.7	50	9.07216	20.5035	9.34003	11.1634	45.5534	54.4465
016_cc	2	21	5	16	10.6	30	0.7	50	9.27835	19.9494	9.05789	10.8915	45.4043	54.5958
016_cc	2	21	5	16	10.6	30	0.7	50	9.27835	19.9856	9.01913	10.9665	45.1281	54.8719
016_cc	2	21	5	16	10.6	30	0.7	50	9.27835	19.8625	9.23561	10.6269	46.4978	53.5023
016_cc	2	21	5	16	10.6	30	0.7	50	9.38144	20.3543	9.27901	11.0753	45.5875	54.4125
016_cc	2	21	5	16	10.6	30	0.7	50	9.48454	20.9296	9.52839	11.4012	45.5259	54.474
016_cc	2	21	5	16	10.6	30	0.7	50	9.48454	19.3493	8.73597	10.6133	45.1488	54.8512
016_cc	2	21	5	16	10.6	30	0.7	50	9.48454	24.1319	11.0466	13.0853	45.7761	54.2239
016_cc	2	21	5	16	10.6	30	0.7	50	9.27835	19.6965	9.12774	10.5688	46.3419	53.6581
016_cc	2	21	5	16	10.6	30	0.7	50	9.89691	21.7971	10.0347	11.7624	46.0367	53.9633
016_cc	2	21	5	16	10.6	30	0.7	50	9.27835	21.237	9.74798	11.489	45.901	54.099
016_cc	2	21	5	16	10.6	30	0.7	50	9.79381	20.3373	9.65464	10.6827	47.4725	52.5275
016_cc	2	21	5	16	10.6	30	0.7	50	9.69072	21.9077	10.0335	11.8742	45.7991	54.201
016_cc	2	21	5	16	10.6	30	0.7	50	9.38144	21.2472	9.94576	11.3014	46.8099	53.1902
016_cc	2	21	5	16	10.6	30	0.7	50	9.69072	22.7779	10.3935	12.3844	45.6299	54.3701
016_cc	2	21	5	16	10.6	30	0.7	50	9.58763	20.8611	9.55585	11.3052	45.8071	54.1929
016_cc	2	21	5	16	10.6	30	0.7	50	9.79381	22.4372	10.3705	12.0667	46.2202	53.7799
016_cc	2	21	5	16	10.6	30	0.7	50	9.79381	21.8021	9.89179	11.9103	45.3709	54.6291
016_cc	2	21	5	16	10.6	30	0.7	50	9.79381	22.9587	10.4456	12.5131	45.4973	54.5028
016_cc	2	21	5	16	10.6	30	0.7	50	9.79381	21.9078	10.1687	11.7391	46.4161	53.5839
016_cc	2	21	5	16	10.6	30	0.7	50	10	21.9122	10.0922	11.82	46.0575	53.9425
016_cc	2	21	5	16	10.6	30	0.7	50	10	23.1873	11.1437	12.0437	48.0593	51.9407
016_cc	2	21	5	16	10.6	30	0.7	50	10	20.8719	9.82922	11.0427	47.093	52.907
016_cc	2	21	5	16	10.6	30	0.7	50	10	22.7048	10.7206	11.9842	47.2174	52.7826
016_cc	2	21	5	16	10.6	30	0.7	50	9.58763	22.861	10.6947	12.1663	46.7814	53.2186
016_cc	2	21	5	16	10.6	30	0.7	50	10	25.4401	11.7813	13.6588	46.31	53.69
016_cc	2	21	5	16	10.6	30	0.7	50	10.1031	27.812	12.9771	14.8348	46.6603	53.3398
016_cc	2	21	5	16	10.6	30	0.7	50	10.3093	26.3439	12.1594	14.1845	46.1563	53.8436
016_cc	2	21	5	16	10.6	30	0.7	50	10.6186	25.5454	11.911	13.6344	46.6268	53.3732
016_cc	2	21	5	16	10.6	30	0.7	50	10.7216	26.5759	12.2409	14.335	46.0601	53.9399
016_cc	2	21	5	16	10.6	30	0.7	50	10.5155	22.8074	10.457	12.3504	45.8491	54.1509
016_cc	2	21	5	16	10.6	30	0.7	50	10.4124	28.1931	13.2112	14.9819	46.8598	53.1402
016_cc	2	21	5	16	10.6	30	0.7	50	10.1031	24.7975	11.5874	13.2101	46.728	53.272
016_cc	2	21	5	16	10.6	30	0.7	50	11.0309	27.9986	13.0457	14.9529	46.5942	53.4058
016_cc	2	21	5	16	10.6	30	0.7	50	10.6186	25.2584	11.6755	13.5829	46.2243	53.7757
016_cc	2	21	5	16	10.6	30	0.7	50	10.6186	26.8692	12.5676	14.3016	46.7732	53.2268
016_cc	2	21	5	16	10.6	30	0.7	50	10.6186	25.1191	11.6625	13.4566	46.4287	53.5713
016_cc	2	21	5	16	10.6	30	0.7	50	10.8247	27.6555	12.9026	14.7529	46.6548	53.3452
016_cc	2	21	5	16	10.6	30	0.7	50	10.7216	26.1552	12.1445	14.0108	46.4322	53.5678
016_cc	2	21	5	16	10.6	30	0.7	50	10.9278	26.0646	12.1058	13.9587	46.4456	53.5544
016_cc	2	21	5	16	10.6	30	0.7	50	10.8247	25.2937	11.8845	13.4093	46.9858	53.0142
016_cc	2	21	5	16	10.6	30	0.7	50	10.8247	26.6054	12.331	14.2744	46.3478	53.6522
016_cc	2	21	5	16	10.6	30	0.7	50	10.8247	30.3326	14.2306	16.102	46.9152	53.0848
016_cc	2	21	5	16	10.6	30	0.7	50	11.0309	29.0802	13.605	15.4752	46.7845	53.2155
016_cc	2	21	5	16	10.6	30	0.7	50	11.5464	31.5664	14.8035	16.763	46.8962	53.1038
016_cc	2	21	5	16	10.6	30	0.7	50	11.4433	27.0193	12.8665	14.1528	47.6196	52.3804
016_cc	2	21	5	16	10.6	30	0.7	50	11.5464
016_cc	2	21	5	16	10.6	30	0.7	50	11.3402
017_cc	2	18	2	16	9.2	18	1.5	34	18.8333	56.6463	25.2607	31.3856	44.5937	55.4062
017_cc	2	18	2	16	9.2	18	1.5	34	17.8333	52.3383	25.9056	26.4327	49.4964	50.5036
017_cc	2	18	2	16	9.2	18	1.5	34	19.75	48.2756	22.8623	25.4134	47.3578	52.6422
017_cc	2	18	2	16	9.2	18	1.5	34	18.5833	53.213	25.3972	27.8158	47.7274	52.2726
017_cc	2	18	2	16	9.2	18	1.5	34	18.5	53.2875	25.2404	28.0471	47.3664	52.6336
017_cc	2	18	2	16	9.2	18	1.5	34	18.4167	52.3353	24.9528	27.3824	47.6788	52.3212
017_cc	2	18	2	16	9.2	18	1.5	34	18.4167	48.1921	23.258	24.9341	48.261	51.739
017_cc	2	18	2	16	9.2	18	1.5	34	18.3333	51.9612	24.4932	27.468	47.1375	52.8625
017_cc	2	18	2	16	9.2	18	1.5	34	18.5833	53.124	25.2788	27.8452	47.5846	52.4155
017_cc	2	18	2	16	9.2	18	1.5	34	18.5	51.2388	24.4731	26.7657	47.7629	52.2371
017_cc	2	18	2	16	9.2	18	1.5	34	18.5	52.7912	24.7219	28.0693	46.8295	53.1705
017_cc	2	18	2	16	9.2	18	1.5	34	18.3333	51.2869	24.4494	26.8375	47.6719	52.3281
017_cc	2	18	2	16	9.2	18	1.5	34	18.4167	52.1219	24.6651	27.4568	47.3219	52.6781
017_cc	2	18	2	16	9.2	18	1.5	34	18.3333	50.1395	23.9493	26.1902	47.7653	52.2347
017_cc	2	18	2	16	9.2	18	1.5	34	18.5	52.6848	25.0709	27.6138	47.5867	52.4133
017_cc	2	18	2	16	9.2	18	1.5	34	18.25	51.7206	24.8418	26.8788	48.0308	51.9692
017_cc	2	18	2	16	9.2	18	1.5	34	18.4167	51.9329	24.8206	27.1122	47.7937	52.2063
017_cc	2	18	2	16	9.2	18	1.5	34	18.25	52.4316	25.0959	27.3358	47.864	52.136
017_cc	2	18	2	16	9.2	18	1.5	34	18.4167	52.1621	24.8492	27.3129	47.6383	52.3617
017_cc	2	18	2	16	9.2	18	1.5	34	18.3333	51.3115	24.5761	26.7354	47.8958	52.1042
017_cc	2	18	2	16	9.2	18	1.5	34	17.9167	53.9927	25.4144	28.5782	47.0701	52.9299
017_cc	2	18	2	16	9.2	18	1.5	34	19	50.1846	23.9622	26.2224	47.7482	52.2518
017_cc	2	18	2	16	9.2	18	1.5	34	18.3333	53.6815	25.628	28.0534	47.7409	52.2591
017_cc	2	18	2	16	9.2	18	1.5	34	18.1667	50.0792	24.0987	25.9805	48.1212	51.8788
017_cc	2	18	2	16	9.2	18	1.5	34	18.25	53.0627	25.1428	27.9199	47.3832	52.6168
017_cc	2	18	2	16	9.2	18	1.5	34	18.25	50.9706	24.2199	26.7507	47.5174	52.4826
017_cc	2	18	2	16	9.2	18	1.5	34	18.1667	50.2688	24.34	25.9288	48.4196	51.5803
017_cc	2	18	2	16	9.2	18	1.5	34	18.25	54.1868	25.583	28.6037	47.2127	52.7873
017_cc	2	18	2	16	9.2	18	1.5	34	18.25	48.6398	23.3571	25.2827	48.0205	51.9795
017_cc	2	18	2	16	9.2	18	1.5	34	18.25	53.5453	25.426	28.1194	47.4849	52.5151
017_cc	2	18	2	16	9.2	18	1.5	34	18.25	50.8716	24.2356	26.636	47.6407	52.3593
017_cc	2	18	2	16	9.2	18	1.5	34	18.3333	50.2095	24.2368	25.9727	48.2713	51.7286
017_cc	2	18	2	16	9.2	18	1.5	34	18.25	55.1564	26.0323	29.124	47.1973	52.8027
017_cc	2	18	2	16	9.2	18	1.5	34	18.25	49.7516	23.5775	26.1741	47.3904	52.6096
017_cc	2	18	2	16	9.2	18	1.5	34	18.3333	50.4663	24.2174	26.2489	47.9873	52.0127
017_cc	2	18	2	16	9.2	18	1.5	34	18.1667	54.5566	25.8202	28.7363	47.3275	52.6725
017_cc	2	18	2	16	9.2	18	1.5	34	18.25	50.6555	23.9169	26.7386	47.2148	52.7852
017_cc	2	18	2	16	9.2	18	1.5	34	18.25	49.1729	23.7363	25.4365	48.2712	51.7288
017_cc	2	18	2	16	9.2	18	1.5	34	18.25	53.0623	25.125	27.9373	47.3499	52.6501
017_cc	2	18	2	16	9.2	18	1.5	34	18.1667	53.8367	25.4818	28.355	47.3316	52.6684
017_cc	2	18	2	16	9.2	18	1.5	34	18.25	49.1364	23.4298	25.7066	47.6832	52.3168
017_cc	2	18	2	16	9.2	18	1.5	34	18.25	50.2629	23.7966	26.4663	47.3442	52.6558
017_cc	2	18	2	16	9.2	18	1.5	34	18.25	53.3737	25.0227	28.351	46.882	53.118
017_cc	2	18	2	16	9.2	18	1.5	34	18.4167	54.9252	26.2976	28.6275	47.879	52.1209
017_cc	2	18	2	16	9.2	18	1.5	34	18.3333	49.6448	23.3259	26.319	46.9855	53.0145
017_cc	2	18	2	16	9.2	18	1.5	34	18.3333	50.5742	24.2839	26.2902	48.0165	51.9835
017_cc	2	18	2	16	9.2	18	1.5	34	18.3333	52.0767	24.4548	27.6219	46.9592	53.0408
017_cc	2	18	2	16	9.2	18	1.5	34	18.4167	54.0476	25.4832	28.5644	47.1496	52.8504
017_cc	2	18	2	16	9.2	18	1.5	34	18.4167	48.4066	22.9653	25.4414	47.4424	52.5576
017_cc	2	18	2	16	9.2	18	1.5	34	18.5	51.9532	24.8337	27.1195	47.8001	52.1999
017_cc	2	18	2	16	9.2	18	1.5	34	18	53.1271	25.165	27.9621	47.3675	52.6325
017_cc	2	18	2	16	9.2	18	1.5	34	18.0833	54.4336	25.6354	28.7983	47.0947	52.9053
017_cc	2	18	2	16	9.2	18	1.5	34	18	49.0433	23.162	25.8812	47.2277	52.7722
017_cc	2	18	2	16	9.2	18	1.5	34	18.0833	51.2694	24.5208	26.7486	47.8273	52.1727
017_cc	2	18	2	16	9.2	18	1.5	34	17.9167	52.6927	24.9131	27.7796	47.28	52.72
017_cc	2	18	2	16	9.2	18	1.5	34	18	53.2236	25.261	27.9626	47.462	52.538
017_cc	2	18	2	16	9.2	18	1.5	34	17.9167	50.9329	23.9117	27.0212	46.9475	53.0526
017_cc	2	18	2	16	9.2	18	1.5	34	18	49.6282	23.4807	26.1475	47.3132	52.6868
017_cc	2	18	2	16	9.2	18	1.5	34	18.9167	52.0219	24.7608	27.2611	47.5969	52.4031
017_cc	2	18	2	16	9.2	18	1.5	34	18.75	53.3809	25.2943	28.0866	47.3846	52.6154
017_cc	2	18	2	16	9.2	18	1.5	34	18.5	53.2664	25.2561	28.0102	47.4148	52.5853
017_cc	2	18	2	16	9.2	18	1.5	34	18.3333	53.7718	25.5408	28.231	47.4985	52.5015
017_cc	2	18	2	16	9.2	18	1.5	34	18.3333	52.4516	24.6721	27.7795	47.0379	52.9621
017_cc	2	18	2	16	9.2	18	1.5	34	18.3333	50.4307	23.7771	26.6537	47.148	52.852
017_cc	2	18	2	16	9.2	18	1.5	34	18.4167	49.246	23.5595	25.6864	47.8405	52.1595
017_cc	2	18	2	16	9.2	18	1.5	34	18.3333	51.3312	24.2269	27.1043	47.1973	52.8027
017_cc	2	18	2	16	9.2	18	1.5	34	18.3333	51.982	24.5884	27.3935	47.3019	52.6981
017_cc	2	18	2	16	9.2	18	1.5	34	18.25	52.9465	25.0749	27.8716	47.3589	52.6411
017_cc	2	18	2	16	9.2	18	1.5	34	18.1667	52.2938	24.8729	27.4208	47.5639	52.4361
017_cc	2	18	2	16	9.2	18	1.5	34	18.4167	52.477	24.8868	27.5902	47.4242	52.5758
017_cc	2	18	2	16	9.2	18	1.5	34	18.1667	51.1177	24.1839	26.9338	47.3102	52.6898
017_cc	2	18	2	16	9.2	18	1.5	34	18.25	51.6417	24.1931	27.4486	46.848	53.152
017_cc	2	18	2	16	9.2	18	1.5	34	18.25	50.6355	23.9345	26.701	47.2682	52.7318
017_cc	2	18	2	16	9.2	18	1.5	34	18.3333	50.7046	24.0225	26.6821	47.3773	52.6227
017_cc	2	18	2	16	9.2	18	1.5	34	18.1667	51.0217	24.2139	26.8078	47.4581	52.5419
017_cc	2	18	2	16	9.2	18	1.5	34	18.25	51.5488	24.4522	27.0966	47.4351	52.565
017_cc	2	18	2	16	9.2	18	1.5	34	18.1667	51.6765	24.4987	27.1778	47.4079	52.5921
017_cc	2	18	2	16	9.2	18	1.5	34	18.25	52.8963	24.9335	27.9628	47.1365	52.8635
017_cc	2	18	2	16	9.2	18	1.5	34	18.4167	52.0101	24.6248	27.3853	47.3462	52.6538
017_cc	2	18	2	16	9.2	18	1.5	34	18.1667	51.288	24.2992	26.9887	47.378	52.6219
017_cc	2	18	2	16	9.2	18	1.5	34	18.1667	51.5293	24.3565	27.1729	47.2672	52.7328
017_cc	2	18	2	16	9.2	18	1.5	34	18.0833	47.3985	22.6835	24.715	47.8571	52.1429
017_cc	2	18	2	16	9.2	18	1.5	34	16.75	25.5115	12.4322	13.0793	48.7317	51.2683
017_cc	2	18	2	16	9.2	18	1.5	34	9.66667	24.9696	12.1391	12.8305	48.6155	51.3845
017_cc	2	18	2	16	9.2	18	1.5	34	10.3333	26.7652	12.8247	13.9405	47.9155	52.0845
017_cc	2	18	2	16	9.2	18	1.5	34	10.4167
017_cc	2	18	2	16	9.2	18	1.5	34
017_cc	2	18	2	16	9.2	18	1.5	34
018_cc	2	20	5	15	9.95	33	0.6	50	11.8667	24.6901	9.58197	15.1081	38.809	61.191
018_cc	2	20	5	15	9.95	33	0.6	50	11.9333	26.4975	12.1032	14.3942	45.677	54.3231
018_cc	2	20	5	15	9.95	33	0.6	50	11.7833	26.1629	11.1188	15.0442	42.4981	57.5018
018_cc	2	20	5	15	9.95	33	0.6	50	11.8	27.0345	11.4091	15.6254	42.2021	57.7979
018_cc	2	20	5	15	9.95	33	0.6	50	11.85	27.7699	11.9959	15.774	43.1975	56.8025
018_cc	2	20	5	15	9.95	33	0.6	50	11.9	27.008	12.3188	14.6892	45.6117	54.3883
018_cc	2	20	5	15	9.95	33	0.6	50	11.85	26.7357	12.0032	14.7325	44.8957	55.1044
018_cc	2	20	5	15	9.95	33	0.6	50	11.8	25.9139	11.904	14.0098	45.937	54.063
018_cc	2	17	5	12	8.96	33	0.6	50	11.8333	27.763	12.1229	15.6401	43.6657	56.3343
018_cc	2	17	5	12	8.96	33	0.6	50	11.8333	25.9888	11.0927	14.8961	42.6825	57.3175
018_cc	2	17	5	12	8.96	33	0.6	50	11.6667	27.9181	12.281	15.6371	43.9893	56.0107
018_cc	2	17	5	12	8.96	33	0.6	50	11.7167	27.0943	11.7467	15.3475	43.355	56.6449
018_cc	2	17	5	12	8.96	33	0.6	50	11.7667	28.0974	11.6265	16.4709	41.3792	58.6207
018_cc	2	17	5	12	8.96	33	0.6	50	11.8	27.4451	12.1952	15.2499	44.4349	55.5651
018_cc	2	17	5	12	8.96	33	0.6	50	11.6833	28.1644	11.5441	16.6203	40.9882	59.0118
018_cc	2	17	5	12	8.96	33	0.6	50	11.6833	28.3542	12.055	16.2992	42.5158	57.4842
018_cc	2	17	5	12	8.96	33	0.6	50	9.48333	21.706	9.16852	12.5375	42.2395	57.7605
018_cc	2	17	5	12	8.96	33	0.6	50	9.73333	23.5875	9.57087	14.0166	40.5761	59.4239
018_cc	2	17	5	12	8.96	33	0.6	50	9.73333	22.8727	10.3865	12.4863	45.4098	54.5902
018_cc	2	17	5	12	8.96	33	0.6	50	9.76667	22.5402	9.38761	13.1526	41.6483	58.3517
018_cc	2	17	5	12	8.96	33	0.6	50	9.61667	21.0616	9.79284	11.2687	46.4962	53.5037
018_cc	2	17	5	12	8.96	33	0.6	50	9.7	20.3634	8.61706	11.7463	42.3164	57.6836
018_cc	2	17	5	12	8.96	33	0.6	50	9.71667	20.5402	9.66011	10.8801	47.0303	52.9697
018_cc	2	17	5	12	8.96	33	0.6	50	9.65	19.8254	8.52291	11.3025	42.9898	57.0102
018_cc	2	17	5	12	8.96	33	0.6	50	9.63333	20.0094	9.62604	10.3833	48.1077	51.8923
018_cc	2	17	5	12	8.96	33	0.6	50	9.7	20.5082	9.94189	10.5663	48.4777	51.5223
018_cc	2	17	5	12	8.96	33	0.6	50	9.78333	23.839	9.79723	14.0418	41.0975	58.9025
018_cc	2	17	5	12	8.96	33	0.6	50	10.9167	29.1165	16.0838	13.0327	55.2395	44.7605
018_cc	2	17	5	12	8.96	33	0.6	50	10.5667	23.5757	10.2246	13.3512	43.3691	56.6309
018_cc	2	17	5	12	8.96	33	0.6	50	7.95	17.7493	10.3363	7.41294	58.2352	41.7648
018_cc	2	17	5	12	8.96	33	0.6	50	11.05	28.6371	11.4049	17.2322	39.8257	60.1743
018_cc	2	17	5	12	8.96	33	0.6	50	9.36667	15.8448	7.02033	8.82443	44.307	55.693
018_cc	2	17	5	12	8.96	33	0.6	50	9.68333	21.287	9.41805	11.869	44.2431	55.757
018_cc	2	17	5	12	8.96	33	0.6	50	9.61667	19.0914	8.6927	10.3987	45.5321	54.4679
018_cc	2	17	5	12	8.96	33	0.6	50	9.65	21.0861	9.42835	11.6578	44.7136	55.2864
018_cc	2	17	5	12	8.96	33	0.6	50	9.66667	20.9969	10.1573	10.8396	48.3751	51.6249
018_cc	2	17	5	12	8.96	33	0.6	50	9.61667	20.6596	9.55095	11.1087	46.2301	53.7699
018_cc	2	17	5	12	8.96	33	0.6	50	9.58333	19.7466	8.62658	11.1201	43.6863	56.3137
018_cc	2	17	5	12	8.96	33	0.6	50	9.55	19.6062	9.63728	9.96888	49.1543	50.8456
018_cc	2	17	5	12	8.96	33	0.6	50	9.55	20.1353	8.84542	11.2899	43.9299	56.0701
018_cc	2	17	5	12	8.96	33	0.6	50	9.48333	19.0536	9.00903	10.0446	47.2825	52.7174
018_cc	2	17	5	12	8.96	33	0.6	50	9.51667	21.2146	8.81804	12.3965	41.566	58.434
018_cc	2	17	5	12	8.96	33	0.6	50	9.46667	20.1638	9.16946	10.9943	45.4749	54.5251
018_cc	2	17	5	12	8.96	33	0.6	50	9.41667	19.9749	9.45291	10.522	47.3239	52.6761
018_cc	2	17	5	12	8.96	33	0.6	50	9.4	20.9989	8.5322	12.4667	40.6317	59.3683
018_cc	2	17	5	12	8.96	33	0.6	50	9.56667	21.8393	9.63937	12.1999	44.1378	55.8622
018_cc	2	17	5	12	8.96	33	0.6	50	9.63333	24.5054	9.7966	14.7088	39.9772	60.0227
018_cc	2	17	5	12	8.96	33	0.6	50	9.66667	23.6435	10.5469	13.0965	44.6083	55.3917
018_cc	2	17	5	12	8.96	33	0.6	50	9.45	22.9622	10.2371	12.7251	44.5825	55.4175
018_cc	2	17	5	12	8.96	33	0.6	50	9.58333	23.8624	9.8441	14.0182	41.2537	58.7463
018_cc	2	17	5	12	8.96	33	0.6	50	9.46667	22.5872	9.5872	13	42.4453	57.5547
018_cc	2	17	5	12	8.96	33	0.6	50	9.48333	22.0468	9.76949	12.2773	44.3125	55.6875
018_cc	2	17	5	12	8.96	33	0.6	50	9.5	21.7826	9.83168	11.9509	45.1356	54.8644
018_cc	2	17	5	12	8.96	33	0.6	50	9.48333	21.4455	9.86098	11.5845	45.9816	54.0183
018_cc	2	17	5	12	8.96	33	0.6	50	9.41667	20.8466	9.63839	11.2082	46.235	53.765
018_cc	2	17	5	12	8.96	33	0.6	50	9.45	21.0424	9.54637	11.496	45.3673	54.6327
018_cc	2	17	5	12	8.96	33	0.6	50	9.43333	20.0618	8.8162	11.2456	43.9452	56.0547
018_cc	2	17	5	12	8.96	33	0.6	50	9.45	19.5666	9.0844	10.4822	46.4281	53.572
018_cc	2	17	5	12	8.96	33	0.6	50	9.46667	18.8522	9.35167	9.5005	49.6053	50.3947
018_cc	2	17	5	12	8.96	33	0.6	50	9.48333	18.7389	9.08044	9.65842	48.4578	51.5422
018_cc	2	17	5	12	8.96	33	0.6	50	9.45	20.6177	8.79102	11.8267	42.6382	57.3618
018_cc	2	17	5	12	8.96	33	0.6	50	9.48333	20.0279	8.9544	11.0735	44.7095	55.2905
018_cc	2	17	5	12	8.96	33	0.6	50	9.46667	20.2985	9.72963	10.5689	47.9327	52.0674
[truncated: 3,683 more rows]
